# Supplementary material for: Facebook Users’ Interactions, Organic Reach, and Engagement in a Smoking Cessation Intervention: Content Analysis
Source: J Med Internet Res. 2021 Jun 21;23(6):e27853. doi: 10.2196/27853 (PMC8277334; doi:10.2196/27853)
Supplement: Multimedia Appendix 3 [file jmir_v23i6e27853_app3.xlsx]

## Sheet: Exclusion of contents
Dates of FB posts	Exclusion criteria
20170307/1	1
20170307/2	1
20170308/1	1
20170308/2
20170310
20170313
20170314	7
20170315/1
20170315/2
20170316
20170318
20170319
20170320
20170321	4
20170322
20170323
20170324
20170325
20170326
20170327
20170328	4
20170329
20170330
20170331	1
20170401/1
20170401/2
20170402
20170403/1
20170403/2
20170404	7
20170406
20170407
20170408/1
20170408/2
20170409/1
20170409/2
20170410
20170411/1
20170411/2
20170412/1
20170412/2	7
20170413
20170414	4
20170415
20170416/1
20170416/2	1
20170417/1
20170417/2	6
20170418
20170419
20170421
20170422/1	4
20170422/2
20170423
20170424
20170425
20170427/1
20170427/2	1
20170428
20170429
20170430
20170501/1	6
20170501/2
20170502	1
20170504/1
20170504/2	1
20170505
20170506	4
20170507	1
20170508
20170509
20170510
20170513/1
20170513/2
20170519
20170526
20170527	7
20170530
20170531/1
20170531/2
20170603
20170604
20170607
20170609
20170611
20170614
20170616
20170618
20170621
20170624
20170625
20170628
20170630
20170702
20170705
20170707
20170709	4
20170712
20170713
20170714	4
20170715
20170716
20170719
20170721	7
20170722	6
20170723
20170724
20170725
20170726
20170727
20170730
20170731
20170801
20170802
20170803
20170804
20170806
20170807
20170809
20170811
20170813
20170814
20170815
20170816
20170818
20170821/1	1
20170821/2
20170823
20170825/1	7
20170825/2	1
20170826/1
20170826/2
20170827/1
20170827/2
20170828
20170829
20170830
20170831/1	7
20170831/2	1
20170901
20170903	7
20170905
20170906
20170907	1
20170909	7
20170911
20170913	7
20170915
20170917
20170919
20170921
20170923	7
20170924	1
20170925	7
20170926	7
20170927
20170928
20170929
20170930	1
20171001
20171002	6
20171003
20171005
20171007
20171009
20171010
20171011
20171013
20171015
20171017
20171018
20171019
20171021
20171023	2
20171025
20171027
20171029
20171031
20171101
20171102
20171103
20171105
20171107
20171110
20171111
20171112
20171113
20171114
20171115
20171116/1	1
20171116/2
20171116/3
20171117
20171118
20171119/1
20171119/2
20171120
20171121
20171122
20171123
20171124
20171125/1
20171125/2
20171126/1
20171126/2
20171127
20171128
20171129
20171130
20171201
20171202/1
20171202/2
20171203/1
20171203/2
20171204
20171205/1
20171205/2
20171206/1
20171206/2
20171206/3
20171208
20171209/1
20171209/2
20171209/3	6
20171210/1
20171210/2
20171211/1
20171211/2
20171212/1
20171212/2
20171213/1
20171213/2
20171214/1
20171214/2
20171215/1
20171215/2
20171216/1	6
20171216/2
20171216/3
20171217/1	5
20171217/2
20171217/3
20171218/1	5
20171218/2
20171219/1	5
20171219/2
20171220/1	5
20171220/2	6
20171220/3
20171221/1	5
20171221/2
20171222/1	5
20171222/2
20171223/1	1
20171223/2
20171224/1
20171224/2	1
20171225/1
20171225/2
20171226
20171227/1	6
20171227/2	1
20171227/3
20171228
20171229/1
20171229/2
20171230/1
20171230/2
20171231/1
20171231/2	1
20180101
20180102
20180103
20180104
20180105
20180106
20180107
20180108
20180109
20180110
20180111
20180112
20180113	6
20180114
20180115
20180116
20180117
20180118
20180119
20180120
20180122
20180123
20180124
20180125
20180126
20180127
20180128	1
20180129
20180130
20180131
20180201
20180202
20180203
20180204
20180205
20180206
20180207
20180208
20180209
20180210
20180211/1
20180211/2	1
20180212
20180213	7
20180214/1	1
20180214/2	7
20180215
20180216
20180217
20180218
20180219
20180220
20180221
20180222
20180223
20180224/1	7
20180224/2	1
20180225
20180226
20180227	2
20180228
20180302	5
20180303
20180304
20180305	6
20180306
20180307/1	6
20180307/2
20180308/1	1
20180308/2
20180309/1	1
20180309/2
20180310
20180311
20180312
20180314
20180315
20180316/1
20180316/2
20180316/3
20180317/1
20180317/2
20180318/1
20180318/2
20180319/1	1
20180319/2
20180320
20180321
20180322
20180323
20180324
20180325
20180326
20180327
20180328/1	1
20180328/2	1
20180328/3
20180329
20180330/1
20180330/2
20180331/1
20180331/2
20180401/1
20180401/2	1
20180402/1
20180402/2
20180403	2
20180405
20180406
20180407	5
20180408
20180409
20180410
20180411
20180412
20180413
20180414
20180415
20180416
20180417
20180418/1
20180418/2	5
20180419/1	6
20180419/2
20180420
20180422/1
2018042/2
20180423
20180424/1
20180424/2
20180425
20180427/1
20180427/2
20180428
20180429
20180430/1	6
20180430/2
20180502	5
20180504
20180505
20180507
20180508
20180509	6
20180510
20180511
20180513
20180514
20180516
20180517/1
20180517/2	7
20180518	1
20180519
20180520
20180522	2
20180523
20180525/1
20180525/2
20180526/1
20180526/2
20180528/1
20180528/2
20180529
20180530
20180531/1
20180531/2
20180602
20180603
20180604/1
20180604/2
20180605
20180606
20180607
20180608
20180609
20180610
20180611/1
20180611/2
20180612
20180613
20180614/1
20180614/2	5
20180615
20180616/1
20180616/2
20180617
20180618
20180619
20180620/1
20180620/2
20180621/1
20180621/2
20180622/1
20180622/2
20180623/1
20180623/2
20180623/3	6
20180624	1
20180625
20180627	1
20180628/1
20180628/2
20180629/1	6
20180629/2
20180630
20180701/1	1
20180701/2
20180702/1
20180702/1
20180703/1
20180703/2	2
20180704/1
20180704/2	1
20180705/1
20180705/2
20180706/1
20180706/2	2
20180707/1
20180707/2
20180708/1	1
20180708/2
20180709/1
20180709/2	1
20180709/3	2
20180710	5
20180711
20180712	2
20180713	2
20180714
20180715	2
20180716/1
20180716/2
20180717	5
20180718/1	2
20180718/2	2
20180719
20180720/1	1
20180720/2
20180721/1	2
20180721/2	2
20180722
20180723/1
20180723/2
20180724	2
20180725/1
20180725/2	2
20180726
20180727	2
20180728	7
20180729
20180730/1
20180730/2	2
20180731
20180801	1
20180802/1	1
20180802/2
20180803/1	1
20180803/2
20180804	2
20180805
20180806/1
20180806/2
20180807
20180808
20180809	7
20180810/1	1
20180810/2
20180811/1	2
20180811/2
20180812
20180813/1
20180813/2
20180814/1
20180814/2
20180815	2
20180816/1	2
20180816/2
20180817/1
20180817/2
20180818/1	7
20180818/2
20180818/3
20180819
20180820/1
20180820/2
20180821/1
20180821/2
20180822
20180823/1
20180823/2
20180825
20180826/1
20180826/2
20180826/3
20180827
20180828/1	2
20180828/2
20180829/1	2
20180829/2
20180830/1	6
20180830/2
20180831
20180901
20180902
20180903/1
20180903/2
20180904/1
20180904/2
20180905
20180906/1
20180906/2
20180907	2
20180908
20180909
20180910/1
20180910/2
20180911
20180912/1
20180912/2
20180913
20180914
20180915
20180916
20180917/1
20180917/2
20180918
20180919/1	7
20180919/2
20180920
20180921
20180922	2
20180923
20180924/1
20180924/2
20180925
20180926/1
20180926/2
20180927
20180928
20180929
20180930
20181001
20181002
20181003
20181004/1
20181004/2	2
20181005/1
20181005/2
20181006
20181007
20181008/1
20181008/2
20181009
20181010/1
20181010/2	5
20181011/1
20181011/2	1
20181012
20181013
20181014
20181015/1
20181015/2
20181016/1	2
20181016/2
20181017/1	3
20181017/2
20181018/1
20181018/2
20181018/3
20181019
20181020/1
20181020/2
20181021
20181022/1
20181022/2
20181023
20181024	2
20181025
20181026
20181027
20181028
20181029/1
20181029/2
20181030/1	1
20181030/2
20181031
20181101/1
20181101/2	1
20181102
20181103
20181104
20181105/1
20181105/2
20181105/3
20181106
20181107
20181108
20181109
20181110
20181111
20181112/1
20181112/2
20181113
20181114
20181115
20181116
20181117/1	1
20181117/2
20181118
20181119/1
20181119/2
20181120/1
20181120/2
20181121	2
20181122/1	1
20181122/2
20181123
20181124	7
20181125
20181126/1
20181126/2
20181127
20181128
20181129/1	1
20181129/2
20181130
20181201
20181202
20181203/1
20181203/2
20181204
20181205/1
20181205/2
20181206
20181207
20181208
20181209
20181210/1
20181210/2
20181210/3
20181211
20181212
20181213
20181214	3
20181215
20181216
20181217/1
20181217/2
20181217/3	1
20181218/1	1
20181218/2
20181219
20181220/1
20181220/2
20181221
20181222/1	1
20181222/2
20181223
20181224/1
20181224/2	1
20181224/3
20181225
20181226
20181227
20181228
20181229
20181231/1
20181231/2
20181231/3	1
20190103
20190104
20190105/1
20190105/2
20190106/1	1
20190106/2
20190107/1
20190107/2
20190108
20190109
20190110/1	6
20190110/2
20190111
20190112/1
20190112/2
20190113
20190114/1
20190114/2
20190115
20190116/1	6
20190116/2
20190117
20190118
20190119
20190120/1
20190120/2
20190121/1
20190121/2
20190123	5
20190124
20190125
20190126
20190127
20190128/1
20190128/2
20190129
20190131/1
20190131/2
20190202	3
20190203
20190204/1
20190204/2	7
20190205/1
20190205/2
20190206
20190207
20190208/1
20190208/2	7
20190209
20190210	2
20190211/1
20190211/2	5
20190212
20190214
20190215
20190216
20190218
20190219	3
20190220/1
20190220/2
20190221
20190223
20190224
20190225
20190226
20190227
20190228/1
20190228/2
20190228/3
20190302/1
20190302/2	7
20190303
20190304
20190305
20190306
20190307/1	3
20190307/2
20190308/1	1
20190308/2	7
20190309
20190310/1
20190310/2
20190311/1
20190311/2
20190313	7
20190314
20190315/1
20190315/2
20190316
20190317
20190318/1
20190318/2
20190319
20190320/1
20190320/2
20190321
20190322
20190323
20190324	2
20190325
20190326	3
20190327
20190328
20190329
20190330
20190331
20190402
20190403	1
20190404	7
20190405
20190406
20190407
20190408
20190409
20190410
20190411
20190412/1	1
20190412/2
20190413	7
20190414
20190415
20190416
20190417
20190418
20190419
20190420
20190421/1	1
20190421/2
20190422/1	1
20190422/2
20190423/1
20190423/2
20190423/3
20190425
20190426
20190427
20190428
20190429/1	1
20190429/2
20190430
20190502
20190504
20190505
20190507/1
20190507/2
20190508
20190510
20190511
20190512
20190513
20190514
20190515
20190516
20190517
20190518
20190519
20190520
20190521
20190522
20190523
20190524
20190525
20190526
20190527
20190528/1
20190528/2
20190530
20190531/1
20190531/2
20190602
20190604/1
20190604/2
20190605
20190607
20190608
20190609
20190611
20190612
20190613
20190614
20190615
20190616
20190617
20190618
20190619
20190620
20190621
20190622
20190623
20190624
20190625
20190626
20190627
20190628
20190629
20190630
20190703
20190704
20190706
20190708
20190711
20190712
20190713
20190716
20190717	7
20190718
20190722
20190724
20190725
20190726
20190730
20190804
20190807
20190808
20190813
20190815
20190816
20190817
20190818
20190819
20190821
20190824
20190825/1	1
20190825/2
20190826
20190827
20190828
20190830
20190902
20190909
20190913
20190915
20190916
20190920
20190921
20190922/1
20190922/2
20190923/1	2
20190923/2
20190924
20190925
20190926
20190927
20190928/1
20190928/2
20190929
20190930/1	1
20190930/2	3
20191001/1	3
20191001/2
20191002
20191003
20191004
20191005
20191006
20191008
20191009
20191010
20191011
20191012
20191013
20191014	3
20191015
20191016
20191017
20191018
20191019
20191020
20191021
20191022
20191023
20191024
20191025
20191026
20191027
20191028
20191029
20191030
20191031
20191102
20191103/1	3
20191103/2
20191104
20191105
20191106
20191107
20191108
20191109
20191111
20191112
20191113
20191114
20191115
20191116
20191117
20191118
20191119
20191120
20191121/1	1
20191121/2
20191122
20191123
20191124
20191125
20191126
20191127
20191129
20191130
20191201
20191202
20191203
20191204
20191205
20191206
20191207
20191208	3
20191211
20191212
20191213
20191214	3
20191215
20191216
20191217/1	1
20191217/2	3
20191218
20191220
20191221
20191222/1
20191222/2
20191223
20191224
20191226
20191227/1
20191227/2
20191228
20191229	3
20191231
20200101
20200102
20200103	6
20200105
20200106
20200107
20200108
20200109
20200110	6
20200111	2
20200112
20200113
20200114
20200115
20200117
20200118
20200119
20200120	3
20200121
20200123	3
20200124
20200125
20200126
20200129
20200130
20200131	3
20200202	3
20200205	3
20200207
20200208
20200211	3
20200213	3
20200214	7
20200217
20200218
20200219	3
20200220
20200221
20200226
20200228
20200301
20200302	3
20200303
20200304
20200305
20200306	3
20200307/1	1
20200307/2
20200308
20200309	3
20200310
20200311/1
20200311/2
20200313
20200314
20200315
20200316
20200317/1
20200317/2
20200318
20200320
20200321
20200322
20200323
20200324
20200325
20200328
20200329
20200330/1	3
20200330/2
20200331
20200401/1
20200401/2
20200403
20200404
20200406/1	3
20200406/2
20200406/3
20200407
20200408/1	3
20200408/2
20200409
20200410
20200412
20200413/1	1
20200413/2
20200414/1	3
20200414/2
20200415/1
20200415/2
20200416
20200417/1
20200417/2
20200418
20200419
20200420	6
20200421/1	3
20200421/2	3
20200422	2
20200423/1	3
20200423/2
20200424	7
20200425	3
20200426
20200427/1
20200427/2
20200428
20200430	3
20200501
20200502
20200503/1	1
20200503/2
20200504	3
20200506
20200507
20200508
20200509	3
20200510
20200511	6
20200512
20200513	3
20200514
20200515
20200516
20200517	3
20200518	3
20200519
20200520	6
20200521
20200522	2
20200523	3
20200524
20200525	3
20200527
20200528	3
20200530
20200531/1	3
20200531/2
20200601
20200602/1
20200602/2
20200603
20200604/1
20200604/2
20200606
20200607	3
20200608
20200609
20200611
20200613	3
20200614
20200615
20200616	3
20200618	3
20200619	3
20200621/1	1
20200621/2	3
20200623
20200624
20200625/1
20200625/2	3
20200626
20200627
20200628
20200701
20200702
20200703
20200706
20200709
20200710
20200712
20200715	3
20200716	3
20200717	3
20200718	3
20200719	3
20200721
20200722
20200723
20200725/1
20200725/2
20200726
20200727
20200728
20200729	3
20200801
20200802	3
20200804
20200806	3
20200808	3
20200810	3
20200811
20200812
20200814	1

## Sheet: After exclusion
	Organic reach			Number of Facebook interactions
Dates of FB posts	Fan reach	Non-fan reach	Total reach	Like	Love	Haha	Wow	Sad	Angry	Comment	Share	Click	Negative interactions
20170308/2	128	1413	1541	18	0	0	2	2	0	18	7	627	2
20170310	170	1202	1372	31	0	0	0	0	0	13	8	293	0
20170313	154	1372	1526	23	0	0	0	0	0	5	12	215	1
20170315/1	180	1357	1537	23	0	0	2	0	0	0	7	222	0
20170315/2	162	438	600	25	0	2	0	0	0	0	2	170	0
20170316	155	398	553	26	0	4	0	0	0	2	1	194	0
20170318	177	621	798	23	0	0	0	0	0	0	3	200	0
20170319	216	1160	1376	16	0	0	0	0	0	9	2	430	0
20170320	186	185	371	16	0	0	0	0	0	2	0	110	0
20170322	216	690	906	16	0	3	0	0	1	2	3	267	0
20170323	230	839	1069	17	0	1	0	0	0	12	4	219	0
20170324	202	479	681	17	0	0	0	0	0	2	2	113	0
20170325	244	632	876	19	2	0	0	0	0	26	1	298	2
20170326	234	519	753	18	0	2	0	0	0	2	1	175	1
20170327	263	785	1048	22	0	0	0	0	0	17	2	282	1
20170329	236	291	527	17	0	0	0	0	0	5	0	154	0
20170330	248	879	1127	22	0	1	0	0	0	4	4	356	0
20170401/1	187	258	445	17	0	1	0	0	0	0	0	13	0
20170401/2	196	312	508	22	0	0	0	0	0	12	0	166	0
20170402	225	461	686	20	0	0	0	0	0	0	2	101	0
20170403/1	214	355	569	19	0	0	0	0	0	3	2	87	0
20170403/2	219	311	530	17	0	0	1	0	0	2	1	120	0
20170406	190	194	384	23	0	2	0	0	0	0	0	83	0
20170407	250	1184	1434	27	0	3	0	0	0	4	7	208	0
20170408/1	264	273	537	29	0	0	0	0	0	5	1	188	0
20170408/2	324	874	1198	21	0	0	0	0	0	9	2	301	0
20170409/1	246	91	337	16	0	0	0	0	0	0	0	82	0
20170409/2	246	157	403	13	0	2	0	0	0	1	0	102	0
20170410	172	180	352	21	2	0	0	0	0	0	0	118	0
20170411/1	207	287	494	13	2	0	0	0	0	0	1	11	0
20170411/2	175	106	281	15	0	0	0	0	0	0	0	63	0
20170412/1	214	262	476	17	0	0	0	0	0	0	0	99	0
20170413	192	606	798	25	0	0	0	0	0	1	3	103	0
20170415	245	478	723	9	12	0	1	0	0	1	0	103	0
20170416/1	258	786	1044	20	0	4	0	0	0	0	0	369	0
20170417/1	224	254	478	16	0	0	0	0	0	1	1	87	0
20170418	209	412	621	22	0	0	0	0	0	4	2	81	0
20170419	331	1628	1959	32	1	0	0	0	0	1	13	222	0
20170421	269	170	439	14	0	0	0	0	0	0	0	74	0
20170422/2	252	438	690	29	0	0	0	0	0	1	3	84	0
20170423	278	231	509	11	0	0	0	0	0	2	0	79	0
20170424	306	130	436	12	0	0	0	0	0	13	0	65	0
20170425	205	215	420	15	0	0	0	0	0	0	2	87	0
20170427/1	488	5094	5582	57	0	8	0	0	0	1	28	387	0
20170428	222	218	440	16	0	0	0	0	0	0	0	70	0
20170429	265	413	678	24	0	1	0	0	0	2	1	121	0
20170430	346	460	806	15	0	0	0	0	0	0	1	65	0
20170501/2	284	216	500	19	0	0	0	0	0	0	0	42	0
20170504/1	239	189	428	15	0	0	0	0	0	0	0	67	0
20170505	330	462	792	16	0	0	0	0	0	1	0	136	0
20170508	199	425	624	10	1	0	0	0	0	0	2	38	0
20170509	367	403	770	6	6	0	0	0	0	0	1	136	1
20170510	320	855	1175	9	0	0	0	7	4	0	4	113	1
20170513/1	312	145	457	16	0	0	0	0	0	0	2	65	0
20170513/2	350	170	520	12	0	0	0	0	0	1	0	55	0
20170519	281	387	668	19	0	0	0	0	0	0	2	67	0
20170526	331	178	509	9	4	0	1	0	0	0	1	73	1
20170530	375	189	564	11	0	0	0	0	0	0	1	33	0
20170531/1	333	1041	1374	14	0	0	0	0	0	0	4	145	0
20170531/2	142	84	226	7	0	0	0	0	0	0	1	8	0
20170603	374	206	580	6	0	0	0	0	0	2	0	54	0
20170604	387	165	552	10	0	0	0	0	0	0	1	26	0
20170607	384	380	764	11	0	0	0	0	0	0	2	40	0
20170609	302	198	500	10	0	0	1	4	0	0	1	46	0
20170611	130	150	280	10	0	0	0	0	0	0	1	32	0
20170614	301	139	440	8	0	0	0	0	0	0	1	36	0
20170616	352	54	406	4	0	0	0	0	0	0	0	28	1
20170618	395	165	560	10	0	0	0	0	0	1	2	40	0
20170621	423	157	580	10	0	0	0	0	0	0	1	36	0
20170624	502	457	959	13	0	0	0	0	0	2	2	68	0
20170625	485	251	736	16	0	0	0	0	0	0	1	49	1
20170628	294	106	400	12	0	0	0	0	0	14	0	39	0
20170630	420	269	689	13	0	0	0	0	0	0	1	78	0
20170702	565	629	1194	16	0	0	0	0	0	2	1	62	0
20170705	354	76	430	8	0	0	0	0	0	0	0	21	0
20170707	298	588	886	13	0	3	0	0	0	0	2	73	0
20170712	377	389	766	10	0	0	0	0	0	0	2	60	0
20170713	638	540	1178	13	0	2	0	0	0	3	2	117	0
20170715	397	613	1010	5	0	2	0	0	0	0	3	32	0
20170716	464	217	681	6	0	1	0	3	0	0	1	59	0
20170719	494	640	1134	12	0	0	0	0	0	0	2	50	1
20170723	457	329	786	13	0	4	0	0	0	0	1	44	1
20170724	568	722	1290	17	0	0	0	0	0	0	0	260	0
20170725	343	161	504	9	0	0	0	0	0	0	0	38	0
20170726	273	193	466	8	0	0	0	0	0	4	1	37	0
20170727	143	52	195	4	0	0	0	0	0	0	0	5	0
20170730	671	682	1353	8	0	0	0	1	0	2	1	155	0
20170731	375	376	751	9	0	2	1	0	0	1	1	35	0
20170801	316	186	502	7	0	2	1	0	0	0	1	25	0
20170802	484	201	685	8	0	1	0	0	0	7	0	51	0
20170803	513	363	876	10	0	0	0	0	0	1	1	80	0
20170804	314	167	481	7	0	4	0	0	0	0	1	33	0
20170806	488	373	861	6	0	0	0	0	0	0	1	21	1
20170807	327	195	522	6	0	2	0	0	0	3	1	44	0
20170809	310	94	404	4	0	0	0	0	0	0	1	17	0
20170811	312	192	504	7	0	0	0	0	0	0	1	36	0
20170813	451	162	613	9	0	0	0	1	0	0	0	28	0
20170814	653	381	1034	8	0	4	0	0	0	2	0	189	1
20170815	393	113	506	7	0	3	0	0	0	4	1	48	1
20170816	567	431	998	8	0	0	2	2	0	4	1	128	0
20170818	239	117	356	5	0	0	0	0	0	0	1	11	0
20170821/2	359	364	723	12	0	4	0	0	0	0	1	27	0
20170823	448	136	584	6	0	0	0	1	0	3	0	41	0
20170826/1	238	111	349	7	0	0	0	0	0	0	0	16	0
20170826/2	503	189	692	8	0	0	0	0	0	2	0	89	0
20170827/1	373	419	792	20	0	0	0	0	0	0	2	40	0
20170827/2	375	169	544	8	0	2	0	0	1	0	0	25	0
20170828	457	1745	2202	10	0	2	0	0	0	0	3	477	2
20170829	470	657	1127	9	0	2	0	0	0	2	2	99	0
20170830	438	440	878	12	0	0	1	0	0	0	4	32	0
20170901	591	359	950	14	0	0	0	0	0	2	1	44	1
20170905	434	1776	2210	13	0	0	0	0	0	0	1	35	1
20170906	278	2396	2674	13	0	0	0	0	0	1	1	18	0
20170911	222	169	391	7	0	0	0	0	0	0	0	7	0
20170915	219	327	546	7	0	0	0	0	0	0	0	7	0
20170917	279	438	717	9	0	0	0	0	0	0	0	43	1
20170919	181	391	572	5	0	0	0	0	0	0	0	3	0
20170921	181	2123	2304	13	0	0	0	0	0	0	0	12	0
20170927	302	2185	2487	17	0	0	0	0	0	0	3	41	0
20170928	260	1691	1951	8	0	0	0	0	0	0	1	16	0
20170929	237	1933	2170	6	0	0	0	0	0	1	0	15	1
20171001	261	586	847	13	0	0	0	0	0	0	1	49	0
20171003	342	663	1005	17	0	0	0	0	0	0	3	69	0
20171005	260	301	561	8	0	0	1	0	0	0	0	27	1
20171007	381	1317	1698	15	0	0	1	0	0	0	3	202	0
20171009	190	254	444	9	0	0	0	0	0	0	0	13	0
20171010	319	487	806	8	0	0	1	0	0	4	0	45	0
20171011	242	295	537	12	0	0	0	0	0	0	1	24	0
20171013	217	1171	1388	10	0	0	0	0	0	0	0	24	0
20171015	241	921	1162	10	0	0	0	0	0	0	2	125	0
20171017	238	256	494	9	0	0	0	0	0	0	1	30	0
20171018	308	137	445	4	0	0	0	0	0	0	0	9	0
20171019	384	344	728	10	0	0	0	0	0	0	1	23	0
20171021	433	105	538	7	0	0	0	0	0	0	0	17	0
20171025	334	169	503	9	0	0	0	0	0	0	1	33	0
20171027	142	7	149	6	0	0	0	0	0	0	0	7	0
20171029	219	185	404	5	0	0	1	0	0	0	2	26	0
20171031	220	200	420	7	0	0	0	1	0	0	1	33	0
20171101	153	6	159	5	0	0	0	0	0	0	0	9	0
20171102	276	1116	1392	12	0	0	0	0	0	0	6	68	0
20171103	160	8	168	10	0	0	0	0	0	0	0	22	0
20171105	253	251	504	7	0	1	0	0	0	2	1	57	0
20171107	199	141	340	7	0	0	0	0	0	0	1	14	0
20171110	183	7	190	8	0	0	0	0	0	0	0	17	0
20171111	268	205	473	9	0	0	0	0	0	0	2	46	0
20171112	210	355	565	11	0	1	0	0	0	0	2	35	0
20171113	223	178	401	10	0	0	0	0	0	0	1	27	0
20171114	139	3	142	6	0	0	0	0	0	0	0	18	0
20171115	141	5	146	5	0	0	0	0	0	0	0	4	0
20171116/2	204	8	212	7	0	0	0	0	0	0	0	18	0
20171116/3	299	701	1000	20	0	0	0	0	0	0	2	57	0
20171117	187	8	195	5	0	0	0	0	0	0	0	14	0
20171118	180	181	361	12	0	0	0	0	0	0	1	23	1
20171119/1	232	1790	2022	15	0	5	0	0	0	0	2	103	0
20171119/2	229	439	668	8	0	0	0	0	0	0	3	31	0
20171120	179	358	537	6	0	0	0	0	0	0	1	29	1
20171121	177	14	191	7	0	0	0	0	0	0	0	9	0
20171122	180	310	490	9	0	0	0	0	0	0	1	13	0
20171123	190	264	454	7	0	0	0	0	0	0	2	23	0
20171124	305	355	660	9	0	0	0	0	0	1	2	30	0
20171125/1	218	402	620	10	0	1	0	0	0	0	4	26	0
20171125/2	207	559	766	6	0	0	0	0	0	0	2	46	0
20171126/1	265	76	341	9	0	3	0	0	0	1	1	21	0
20171126/2	194	556	750	5	1	0	0	0	0	0	4	20	0
20171127	176	321	497	4	0	0	0	0	0	0	2	17	1
20171128	164	10	174	6	0	0	0	0	0	0	0	7	0
20171129	180	443	623	7	0	0	0	0	0	0	5	34	1
20171130	150	251	401	6	0	0	0	0	0	0	1	10	0
20171201	184	9	193	10	0	0	0	0	0	0	0	8	0
20171202/1	176	267	443	9	0	4	0	0	0	0	2	18	0
20171202/2	174	498	672	9	0	0	0	0	0	0	2	30	0
20171203/1	251	624	875	16	0	0	0	0	0	0	3	38	0
20171203/2	194	481	675	9	0	0	0	0	0	0	4	39	0
20171204	203	64	267	11	0	0	1	0	0	0	1	18	0
20171205/1	235	376	611	11	0	0	0	0	0	0	3	24	0
20171205/2	151	215	366	8	0	0	0	0	0	0	2	11	0
20171206/1	144	693	837	8	0	0	0	0	0	0	7	17	0
20171206/2	252	402	654	10	0	0	0	0	0	6	3	48	0
20171206/3	171	436	607	7	0	0	0	0	0	0	4	18	0
20171208	203	299	502	43	1	13	0	0	0	0	5	42	0
20171209/1	278	51	329	7	0	0	0	0	0	3	0	50	0
20171209/2	167	412	579	5	0	0	0	0	0	0	3	19	0
20171210/1	142	238	380	5	0	0	0	0	0	0	2	7	0
20171210/2	187	277	464	8	0	0	0	0	0	0	2	15	0
20171211/1	142	7	149	9	0	1	0	0	0	0	0	17	0
20171211/2	181	632	813	8	0	0	0	0	0	0	6	41	0
20171212/1	139	7	146	8	0	0	0	0	0	0	0	7	0
20171212/2	199	630	829	15	0	0	0	0	0	0	6	48	0
20171213/1	248	24	272	12	0	0	0	0	0	4	0	21	0
20171213/2	161	292	453	7	0	0	0	0	0	0	3	14	0
20171214/1	256	1322	1578	14	0	0	0	0	0	0	6	80	1
20171214/2	154	169	323	8	0	0	0	0	0	0	2	21	0
20171215/1	225	522	747	12	0	0	0	0	0	0	2	46	0
20171215/2	160	262	422	4	0	0	0	0	0	0	2	20	0
20171216/2	232	413	645	8	0	1	0	0	0	0	2	26	1
20171216/3	197	415	612	9	0	0	0	0	0	0	3	16	0
20171217/2	182	356	538	7	0	0	0	0	0	0	4	12	0
20171217/3	208	101	309	6	0	0	0	0	0	0	1	12	0
20171218/2	135	13	148	5	0	0	0	0	0	0	0	10	0
20171219/2	272	276	548	12	0	0	0	0	0	0	2	47	0
20171220/3	144	185	329	5	0	0	0	0	0	0	2	9	0
20171221/2	131	18	149	6	0	0	0	0	0	0	0	5	0
20171222/2	174	18	192	8	0	0	0	0	0	0	0	8	0
20171223/2	204	20	224	7	0	0	0	0	0	0	0	10	0
20171224/1	201	98	299	9	0	0	0	0	0	0	1	8	0
20171225/1	159	17	176	5	0	0	0	0	0	0	0	3	0
20171225/2	277	191	468	7	0	0	0	0	0	0	1	19	0
20171226	203	21	224	5	0	0	0	0	0	0	0	9	0
20171227/3	253	25	278	8	0	0	0	0	0	0	0	26	0
20171228	223	276	499	7	0	0	0	0	0	0	1	18	0
20171229/1	272	184	456	10	0	0	0	0	0	12	1	34	0
20171229/2	263	29	292	7	1	0	0	0	0	0	0	14	0
20171230/1	197	203	400	6	0	0	0	0	0	0	1	15	0
20171230/2	227	28	255	9	0	0	0	0	0	0	0	19	0
20171231/1	292	626	918	8	0	0	0	0	0	2	2	26	0
20180101	327	758	1085	13	0	0	0	0	0	5	2	39	0
20180102	323	662	985	15	0	0	0	0	0	0	5	46	0
20180103	489	1509	1998	17	0	5	0	0	0	1	7	142	0
20180104	301	505	806	9	0	0	0	0	0	0	4	53	1
20180105	230	668	898	11	1	1	0	0	0	0	4	29	0
20180106	202	406	608	7	0	0	0	0	0	0	3	19	1
20180107	312	334	646	12	0	4	0	0	0	0	2	35	0
20180108	226	35	261	10	0	0	0	0	0	0	0	8	0
20180109	331	167	498	15	0	0	0	0	0	2	1	22	2
20180110	212	403	615	12	0	0	0	0	0	0	3	13	0
20180111	258	485	743	10	0	0	0	0	0	0	3	24	1
20180112	205	122	327	9	0	0	0	0	0	0	2	6	0
20180114	176	39	215	6	0	0	0	0	0	0	1	8	0
20180115	244	128	372	16	0	1	0	0	0	0	4	20	0
20180116	174	321	495	6	0	0	0	0	0	0	2	22	0
20180117	170	393	563	6	1	0	0	0	0	0	5	25	0
20180118	220	462	682	6	0	0	0	0	0	0	4	19	0
20180119	278	251	529	8	0	0	0	0	0	0	2	39	0
20180120	228	233	461	6	0	0	0	0	0	0	2	11	0
20180122	238	603	841	6	0	0	0	0	0	0	7	40	0
20180123	444	64	508	15	0	4	0	0	0	0	0	37	0
20180124	331	277	608	12	0	0	0	0	0	1	2	29	0
20180125	337	542	879	9	0	0	0	0	0	0	4	54	1
20180126	239	512	751	7	0	0	0	0	0	0	4	18	0
20180127	408	1125	1533	14	0	0	0	0	0	1	5	51	0
20180129	229	387	616	9	0	0	0	0	0	0	2	16	0
20180130	204	303	507	6	0	0	0	0	0	0	2	16	0
20180131	208	439	647	5	0	0	0	0	0	0	4	23	1
20180201	429	136	565	11	0	6	0	0	0	2	0	80	0
20180202	344	815	1159	11	0	0	0	0	0	3	4	66	1
20180203	245	966	1211	9	0	0	0	0	0	0	3	27	0
20180204	302	311	613	11	0	0	0	0	0	0	1	46	0
20180205	372	564	936	15	0	1	0	0	0	0	2	42	0
20180206	391	714	1105	12	0	0	0	0	0	0	2	81	0
20180207	347	1493	1840	16	0	1	0	0	0	0	10	97	0
20180208	286	819	1105	14	0	0	0	0	0	0	4	43	0
20180209	255	695	950	9	0	3	0	0	0	0	3	28	0
20180210	331	651	982	13	0	0	0	0	0	0	2	46	0
20180211/1	445	480	925	17	0	7	0	0	0	0	1	57	0
20180212	326	710	1036	12	0	0	0	0	0	0	4	49	0
20180215	425	163	588	13	1	0	0	0	0	0	0	46	0
20180216	265	336	601	10	0	0	0	0	0	0	1	24	0
20180217	450	260	710	20	0	4	0	0	0	7	1	101	0
20180218	361	677	1038	13	0	0	0	0	0	8	2	119	0
20180219	347	370	717	21	0	0	0	0	0	0	1	35	0
20180220	298	986	1284	14	0	0	0	0	0	0	3	80	1
20180221	295	156	451	11	0	1	0	0	0	0	0	34	0
20180222	254	326	580	9	0	0	0	0	0	0	1	37	0
20180223	337	383	720	8	0	2	0	0	0	3	2	31	0
20180225	219	168	387	13	0	4	0	0	0	0	0	16	0
20180226	486	650	1136	15	1	1	2	0	0	5	1	150	0
20180228	362	1281	1643	18	0	0	0	0	0	0	4	200	3
20180303	310	734	1044	9	0	0	0	0	0	3	4	61	0
20180304	328	297	625	20	0	2	0	0	0	0	1	42	1
20180306	276	647	923	10	0	0	0	0	0	0	4	26	0
20180307/2	460	747	1207	20	0	9	0	0	0	0	8	43	0
20180308/2	326	597	923	23	0	5	0	0	0	0	1	127	0
20180309/2	551	1151	1702	22	0	1	0	0	0	0	6	129	0
20180310	307	187	494	13	0	0	0	0	0	0	1	48	0
20180311	507	350	857	22	0	2	0	0	0	3	1	43	0
20180312	355	1045	1400	9	0	0	0	0	0	0	7	103	0
20180314	365	542	907	17	0	0	0	0	0	0	2	22	0
20180315	290	164	454	8	0	0	0	0	0	0	1	32	0
20180316/1	306	491	797	19	0	0	0	0	0	0	2	26	0
20180316/2	679	879	1558	24	2	3	0	0	0	3	5	96	0
20180316/3	445	328	773	18	0	0	0	0	0	0	4	36	1
20180317/1	393	237	630	19	0	0	0	0	0	0	1	16	0
20180317/2	460	172	632	15	0	0	0	0	0	0	1	45	0
20180318/1	379	596	975	19	0	0	0	0	0	0	2	22	0
20180318/2	499	1158	1657	9	1	0	0	0	0	0	5	122	0
20180319/2	807	635	1442	30	2	13	1	0	0	3	1	154	0
20180320	428	156	584	15	0	3	0	0	0	0	0	16	0
20180321	425	552	977	14	0	0	0	0	0	1	2	69	0
20180322	539	634	1173	20	1	4	0	0	0	0	1	36	0
20180323	485	753	1238	15	2	2	0	0	0	0	3	42	0
20180324	513	571	1084	8	0	0	0	0	0	0	4	81	0
20180325	783	849	1632	27	2	7	0	0	0	7	2	107	0
20180326	1014	814	1828	41	1	0	0	0	0	16	3	243	0
20180327	733	151	884	35	2	6	0	0	0	20	2	103	0
20180328/3	601	637	1238	20	0	5	0	0	0	4	2	72	0
20180329	766	539	1305	28	0	5	0	0	0	6	3	59	0
20180330/1	441	332	773	8	0	0	0	0	0	0	1	22	0
20180330/2	426	161	587	7	0	0	0	0	0	0	0	20	0
20180331/1	797	919	1716	11	1	0	2	0	2	7	5	202	0
20180331/2	530	779	1309	19	0	0	0	0	0	0	2	30	0
20180401/1	517	338	855	18	0	0	0	0	0	0	0	25	0
20180402/1	555	727	1282	9	0	0	0	0	0	0	3	44	0
20180402/2	476	284	760	13	3	3	0	0	0	0	0	21	0
20180405	365	226	591	9	0	0	0	0	0	0	0	9	0
20180406	816	576	1392	11	2	0	1	0	0	14	1	210	0
20180408	546	708	1254	9	0	0	0	0	0	0	2	20	0
20180409	393	370	763	7	0	0	0	0	0	0	1	49	0
20180410	664	667	1331	13	0	8	0	1	0	5	0	40	0
20180411	915	647	1562	46	0	17	0	0	0	8	4	105	0
20180412	699	636	1335	8	0	0	0	0	0	3	2	148	0
20180413	392	338	730	13	0	0	0	0	0	1	1	37	0
20180414	651	765	1416	27	0	4	0	0	0	0	3	85	0
20180415	473	346	819	10	0	0	0	0	0	0	1	64	0
20180416	1069	2752	3821	61	0	15	0	0	0	0	11	216	0
20180417	440	513	953	7	0	0	0	0	0	0	2	33	0
20180418/1	595	300	895	7	0	0	0	0	0	3	1	84	0
20180419/2	767	301	1068	12	0	1	0	0	0	4	0	76	0
20180420	604	874	1478	10	0	0	0	0	0	2	4	49	0
20180422/1	778	471	1249	10	0	2	0	0	0	3	2	224	0
20180422/2	720	642	1362	19	0	6	0	0	0	3	2	104	0
20180423	829	1250	2079	21	1	2	0	0	0	22	5	137	0
20180424/1	724	202	926	10	0	0	0	0	0	4	1	38	0
20180424/2	555	1187	1742	10	0	0	0	0	0	0	7	164	0
20180425	826	786	1612	20	0	0	0	0	0	11	4	241	0
20180427/1	444	149	593	10	0	0	0	0	0	1	1	43	0
20180427/2	511	267	778	7	0	0	0	0	0	0	2	61	0
20180428	509	481	990	11	1	3	0	0	0	0	4	34	0
20180429	967	576	1543	45	0	12	0	0	0	4	5	79	0
20180430/2	819	688	1507	11	0	2	0	0	0	9	6	252	0
20180504	585	272	857	15	0	4	0	0	0	0	3	42	0
20180505	537	355	892	15	0	4	0	0	0	0	2	18	0
20180507	1286	1348	2634	35	0	6	0	0	0	5	5	200	0
20180508	1682	2468	4150	55	1	14	0	0	0	10	11	317	0
20180510	975	175	1150	21	0	0	0	0	0	2	1	268	0
20180511	380	631	1011	18	1	0	0	0	0	0	4	30	0
20180513	1271	1726	2997	34	0	16	1	0	0	29	7	208	0
20180514	438	233	671	16	1	0	0	0	0	0	1	18	0
20180516	1051	631	1682	14	2	0	0	0	0	4	2	430	0
20180517/1	786	662	1448	15	1	8	0	0	0	0	4	80	0
20180519	443	571	1014	12	0	3	0	0	0	0	5	23	0
20180520	1543	904	2447	18	0	0	0	0	0	26	1	645	0
20180523	377	117	494	7	0	3	0	0	0	0	0	9	0
20180525/1	631	1609	2240	28	0	0	0	0	0	0	5	256	0
20180525/2	413	176	589	11	0	4	0	0	0	1	1	30	0
20180526/1	117	46	163	4	0	0	0	0	0	0	0	3	0
20180526/2	593	756	1349	14	0	0	1	0	0	2	3	84	0
20180528/1	1058	753	1811	16	0	0	0	3	0	12	2	487	0
20180528/2	650	714	1364	14	0	0	0	0	0	7	3	46	0
20180529	904	2720	3624	34	0	22	0	0	0	4	21	176	0
20180530	834	1133	1967	19	0	6	0	0	0	0	5	426	0
20180531/1	875	1905	2780	12	0	1	0	0	0	8	9	180	0
20180531/2	516	687	1203	5	0	0	0	0	0	3	3	110	0
20180602	406	590	996	13	0	1	0	0	0	0	3	12	0
20180603	517	398	915	15	0	0	0	0	0	0	1	90	0
20180604/1	604	1238	1842	9	0	0	0	0	0	0	5	172	0
20180604/2	478	285	763	10	0	4	0	0	0	0	1	16	0
20180605	504	545	1049	11	0	2	0	0	0	1	2	20	0
20180606	603	930	1533	20	0	0	0	0	0	0	5	165	0
20180607	615	528	1143	16	0	0	0	0	0	0	1	245	0
20180608	476	747	1223	14	0	0	0	0	0	0	3	26	0
20180609	543	751	1294	13	0	0	0	0	0	0	3	146	0
20180610	1117	976	2093	19	0	12	0	0	0	13	3	235	0
20180611/1	217	133	350	17	0	0	0	0	0	7	1	35	0
20180611/2	643	388	1031	7	0	0	0	0	0	4	0	72	0
20180612	837	9875	10712	85	17	0	3	0	0	58	10	3900	0
20170613	613	815	1428	20	0	0	0	0	0	0	4	77	0
20180614/1	428	410	838	9	0	0	0	0	0	0	1	16	0
20180615	461	567	1028	10	0	0	1	0	0	0	3	100	0
201850616/1	512	787	1299	9	0	3	0	0	0	5	5	23	0
201850616/2	840	1103	1943	12	0	0	0	0	0	0	4	115	0
20180617	798	549	1347	22	0	0	0	0	0	0	4	51	0
20180618	503	642	1145	10	0	0	0	0	0	0	3	98	0
20180619	1466	984	2450	30	0	0	0	0	0	41	5	188	0
20180620/1	945	306	1251	11	0	5	0	0	0	8	1	171	0
20180620/2	766	245	1011	4	1	0	0	0	0	12	2	22	0
20180621/1	1462	1497	2959	11	0	2	1	0	6	7	11	434	0
20180621/2	738	400	1138	11	0	0	0	0	0	0	3	59	0
20180622/1	1639	637	2276	18	0	0	0	0	0	19	2	221	0
20180622/2	714	234	948	11	0	1	0	0	0	0	2	45	0
20180623/1	275	40	315	27	2	0	0	0	0	1	11	119	0
20180623/2	1182	730	1912	9	0	0	0	5	3	7	2	301	0
20180625	767	454	1221	21	0	1	0	0	0	1	3	38	0
20180628/1	611	307	918	6	0	2	0	0	0	11	1	39	0
20180628/2	1141	986	2127	21	0	5	0	0	0	6	7	95	0
20180629/2	1191	4410	5601	27	0	1	0	1	3	13	24	409	0
20180630	974	627	1601	14	0	2	0	0	0	2	2	208	0
20180701/2	740	117	857	13	0	2	0	0	0	0	0	11	0
20180702/1	1155	293	1448	25	0	18	0	0	0	0	2	35	0
20180702/2	1129	599	1728	13	0	5	0	0	0	0	3	271	0
20180703/1	816	220	1036	16	0	3	0	0	0	0	2	16	0
20180704/1	658	1058	1716	13	0	0	0	0	0	0	6	63	0
20180705/1	632	562	1194	18	1	0	0	0	0	4	8	64	0
20180705/2	1414	660	2074	22	0	8	0	0	0	36	2	196	0
20180706/1	682	642	1324	15	0	1	0	0	0	0	3	15	0
20180707/1	737	671	1408	12	0	1	0	0	0	0	3	45	0
20180707/2	547	570	1117	7	0	0	0	0	0	0	2	29	0
20180708/2	1019	486	1505	13	0	6	0	0	0	1	2	58	0
20180709/1	947	943	1890	22	0	4	0	0	0	0	6	48	0
20180711	736	231	967	13	1	0	0	0	0	0	0	26	0
20180714	1295	872	2167	24	0	6	0	0	0	11	4	119	0
20180716/1	1221	861	2082	25	0	8	0	1	0	2	2	84	0
20180716/2	928	561	1489	11	0	2	0	2	0	10	2	38	0
20180719	876	238	1114	7	0	3	0	0	1	4	2	29	0
20180720/2	955	166	1121	20	0	4	0	0	0	2	1	69	0
20180722	1875	12370	14245	82	0	30	0	0	0	2	80	629	0
20180723/1	1019	64	1083	15	0	7	0	0	0	0	0	40	0
20180723/2	1028	380	1408	10	1	0	0	0	0	2	2	82	0
20180725/1	1056	350	1406	8	0	0	0	0	0	22	1	152	0
20180726	1098	727	1825	30	0	10	0	0	0	8	5	132	0
20180729	904	244	1148	15	2	6	0	0	0	0	2	41	0
20180730/1	852	377	1229	15	1	4	0	0	0	0	1	43	0
20180731	591	88	679	10	0	0	0	0	0	6	0	34	0
20180802/2	671	178	849	11	0	0	0	0	0	0	1	23	0
20180803/2	676	362	1038	9	0	0	0	0	0	9	2	42	0
20180805	1189	812	2001	14	2	0	0	0	0	19	9	133	0
20180806/1	947	35	982	12	0	7	0	0	0	0	0	18	0
20180806/2	546	638	1184	10	0	0	0	0	0	0	3	45	0
20180807	1227	276	1503	11	0	0	0	0	0	25	1	124	0
20180808	814	341	1155	9	0	0	0	0	0	0	3	74	0
20180810/2	855	233	1088	6	0	5	0	0	0	1	1	28	0
20180811/2	597	340	937	10	0	0	0	0	0	0	2	34	0
20180812	754	189	943	7	0	0	0	0	0	0	2	63	0
20180813/1	829	43	872	11	0	2	0	0	0	0	0	18	0
20180813/2	1154	890	2044	27	0	1	0	0	0	2	7	69	0
20180814/1	651	225	876	7	1	0	0	0	0	0	1	34	0
20180814/2	901	94	995	2	1	1	1	0	4	6	0	30	0
20180816/2	1041	1300	2341	14	0	6	0	0	0	0	8	78	0
20180817/1	1573	894	2467	4	1	3	0	2	8	16	5	353	0
20180817/2	635	324	959	10	0	0	0	0	0	0	2	18	0
20180818/2	855	1088	1943	9	0	0	0	0	0	6	4	94	0
20180818/3	1253	659	1912	31	0	14	0	0	0	0	5	54	0
20180819	1140	420	1560	17	0	2	0	0	0	1	3	44	0
20180820/1	1262	411	1673	13	0	0	0	0	0	2	3	69	0
20180820/2	726	684	1410	9	0	0	0	0	0	0	3	48	0
20180821/1	1591	186	1777	26	0	8	0	0	0	1	1	62	0
20180821/2	635	352	987	9	0	0	0	0	0	0	2	37	0
20180822	979	154	1133	9	0	1	0	0	0	0	1	15	0
20180823/1	1028	300	1328	11	1	11	0	0	0	2	1	54	0
20180823/2	772	323	1095	10	0	0	0	0	0	0	2	34	0
20180825	958	116	1074	5	0	0	0	0	0	4	0	39	0
20180826/1	789	888	1677	11	0	0	0	0	0	1	5	43	0
20180826/2	687	284	971	5	0	0	0	0	0	0	2	35	0
20180826/3	789	363	1152	12	2	0	0	0	0	1	2	35	0
20180827	1147	184	1331	14	0	9	0	0	0	0	1	21	0
20180828/2	486	540	1026	7	0	0	0	0	0	0	4	25	0
20180829/2	1328	1295	2623	34	3	13	1	0	0	0	8	175	0
20180830/2	500	581	1081	7	0	0	0	0	0	1	3	39	0
20180831	1010	131	1141	19	0	8	0	0	0	0	0	32	0
20180901	775	659	1434	18	0	2	0	0	0	0	4	56	0
20180902	1510	950	2460	8	0	0	0	0	0	21	2	263	0
20180903/1	887	121	1008	16	0	5	0	0	0	0	0	26	0
20180903/2	575	451	1026	8	0	0	0	0	0	0	3	27	0
20180904/1	750	128	878	10	0	4	0	0	0	0	0	12	0
20180904/2	494	230	724	6	0	0	0	0	0	0	1	8	0
20180905	630	429	1059	7	0	0	0	0	0	0	2	18	0
20180906/1	479	245	724	4	0	0	0	0	0	0	1	11	0
20180906/2	767	578	1345	12	0	2	0	0	0	1	3	73	0
20180908	1307	748	2055	32	0	11	0	0	0	7	5	85	0
20180909	886	884	1770	16	0	0	0	0	0	2	4	113	0
20180910/1	1275	577	1852	25	0	8	0	0	0	0	4	52	0
20180910/2	1448	348	1796	8	0	0	0	0	0	5	2	93	0
20180911	2113	3408	5521	58	0	22	0	2	1	13	18	253	0
20180912/1	870	526	1396	10	0	0	0	0	0	3	3	75	0
20180912/2	593	515	1108	9	1	0	0	0	0	2	2	36	0
20180913	567	252	819	11	0	0	0	0	0	0	3	23	0
20180914	1749	539	2288	34	0	16	0	0	0	1	5	360	1
20180915	623	656	1279	13	0	0	0	0	0	0	4	70	0
20180916	658	105	763	7	0	0	0	0	0	0	0	18	0
20180917/1	1392	567	1959	26	0	8	0	0	0	6	4	73	0
20180917/2	2304	617	2921	26	1	2	0	0	0	35	1	406	0
20180918	502	391	893	9	0	0	1	0	0	0	2	22	0
20180919/2	1232	1395	2627	31	0	16	0	0	0	0	4	75	0
20180920	881	288	1169	11	0	1	0	0	0	1	2	29	1
20180921	556	323	879	12	0	0	0	0	0	0	2	41	0
20180923	1554	825	2379	35	0	6	0	0	0	4	4	193	1
20180924/1	890	383	1273	20	0	3	0	0	0	0	2	35	0
20180924/2	972	498	1470	12	0	0	0	0	0	4	2	126	0
20180925	1207	384	1591	8	0	0	0	0	0	7	2	113	0
20180926/1	640	261	901	9	0	0	0	0	0	0	1	22	0
20180926/2	611	295	906	4	0	0	0	0	0	0	2	25	0
20180927	445	223	668	7	0	0	0	0	0	0	1	39	0
20180928	1238	288	1526	13	0	6	0	0	3	6	1	198	0
20180929	992	1230	2222	38	0	2	0	0	0	0	5	60	0
20180930	542	211	753	7	0	0	0	0	0	0	1	33	0
20181001	1420	123	1543	26	0	12	0	0	0	2	1	98	0
20181002	1355	1139	2494	28	2	0	0	0	0	6	6	362	0
20181003	1071	414	1485	9	0	0	0	1	0	8	3	107	0
20181004/1	995	964	1959	11	0	0	0	0	0	3	5	65	0
20181005/1	721	99	820	16	0	0	0	0	0	2	0	22	0
20181005/2	1865	816	2681	41	2	15	0	0	0	5	6	186	0
20181006	807	236	1043	12	1	0	0	1	0	0	1	72	1
20181007	1507	159	1666	24	0	15	0	0	0	4	3	68	1
20181008/1	1450	160	1610	25	0	14	1	0	0	2	1	0	0
20181008/2	1051	615	1666	14	0	0	0	0	0	21	3	146	0
20181009	534	376	910	8	0	0	0	0	0	0	2	40	0
20181010/1	1422	558	1980	38	1	9	0	0	0	11	4	124	0
20181011/1	540	711	1251	13	0	0	0	0	0	4	4	41	1
20181012	470	251	721	7	0	0	0	0	0	0	1	40	0
20181013	1212	1064	2276	71	1	0	0	2	0	16	7	302	1
20181014	469	98	567	8	0	1	1	0	0	1	0	26	0
20181015/1	2099	3251	5350	49	1	15	2	0	1	17	11	393	0
20181015/2	632	582	1214	13	2	0	0	0	0	0	3	97	0
20181016/2	795	502	1297	24	0	0	0	0	0	1	3	45	0
20181017/2	1245	1156	2401	39	0	2	0	1	1	10	6	267	1
20181018/1	473	88	561	12	0	0	0	0	0	0	0	12	0
20181018/2	615	516	1131	14	0	0	0	0	0	0	5	23	0
20181018/3	401	88	489	10	0	0	0	0	0	0	0	20	0
20181019	678	84	762	10	0	0	0	0	0	0	0	26	0
20181020/1	1187	261	1448	38	0	7	1	0	0	0	3	33	0
20181020/2	459	382	841	13	0	1	0	0	0	0	2	25	0
20181021	468	390	858	9	0	0	0	0	0	0	2	19	0
20181022/1	980	111	1091	14	0	2	0	1	0	2	1	43	0
20181022/2	838	262	1100	14	0	6	0	0	0	0	1	31	0
20181023	507	88	595	6	0	0	0	1	0	0	0	8	1
20181025	776	402	1178	17	0	0	0	0	0	11	1	79	0
20181026	473	268	741	9	0	0	0	0	0	5	2	17	0
20181027	987	327	1314	15	1	1	0	0	0	13	2	135	0
20181028	852	286	1138	19	1	3	0	0	0	0	1	29	2
20181029/1	820	114	934	8	0	5	0	0	1	2	0	20	0
20181029/2	1234	367	1601	39	1	1	0	0	0	1	3	71	0
20181030/2	766	268	1034	5	0	0	0	0	0	0	1	95	0
20181031	726	175	901	12	0	0	0	0	0	0	1	105	0
20181101/1	1749	386	2135	33	24	38	38	0	0	15	3	114	0
20181102	1254	661	1915	23	0	3	0	0	0	6	3	51	0
20181103	671	749	1420	17	0	0	1	0	0	0	4	80	0
20181104	540	230	770	12	0	0	0	0	0	2	1	19	0
20181105/1	892	95	987	10	0	2	0	0	0	0	0	31	0
20181105/2	612	112	724	7	0	0	0	0	0	10	0	27	0
20181105/3	1370	829	2199	14	0	3	0	2	0	3	5	75	0
20181106	499	258	757	8	1	0	0	0	0	0	2	32	0
20181107	781	820	1601	20	1	1	0	0	0	0	3	48	0
20181108	1074	601	1675	30	2	0	0	1	0	3	6	126	0
20181109	551	728	1279	19	0	0	0	0	0	0	4	68	0
20181110	967	308	1275	29	0	7	0	0	0	1	3	71	0
20181111	881	257	1138	8	1	0	0	0	0	11	1	48	0
20181112/1	1051	127	1178	12	0	5	0	1	0	0	2	22	1
20181112/2	727	1414	2141	13	0	0	0	0	0	0	9	119	1
20181113	800	440	1240	16	0	0	0	0	1	8	5	113	0
20181114	2360	2921	5281	40	2	23	0	0	0	7	23	200	0
20181115	426	256	682	10	0	0	0	0	0	0	3	22	0
20181116	829	502	1331	24	0	1	0	0	0	2	2	51	0
20181117/2	1133	982	2115	32	4	0	0	0	0	0	6	143	0
20181118	504	898	1402	11	0	0	0	0	0	0	6	43	0
20181119/1	1162	139	1301	21	0	7	0	0	0	2	3	46	1
20181119/2	1036	116	1152	14	0	10	0	0	0	5	0	41	0
20181120/1	1591	304	1895	26	0	17	0	0	0	8	2	189	0
20181120/2	884	782	1666	32	0	2	0	0	0	9	6	111	0
20181122/2	740	554	1294	17	1	0	0	2	0	0	3	30	0
20181123	1038	218	1256	19	0	6	0	0	0	0	1	10	0
20181125	507	125	632	10	0	0	0	0	0	0	0	18	0
20181126/1	920	134	1054	16	1	2	0	0	0	0	0	0	0
20181126/2	857	136	993	11	0	0	1	3	3	2	0	21	0
20181127	616	975	1591	18	2	0	0	0	0	0	5	48	0
20181128	1378	167	1545	23	1	0	0	0	0	4	0	179	0
20181129/2	873	499	1372	13	0	0	0	0	0	19	2	186	0
20181130	422	676	1098	17	1	0	0	0	0	0	4	31	0
20181201	559	187	746	12	0	0	0	0	0	0	0	6	0
20181202	795	332	1127	15	0	0	0	0	0	2	1	41	0
20181203/1	1370	242	1612	20	0	15	0	0	0	2	1	68	0
20181203/2	475	563	1038	13	1	0	0	0	0	0	2	52	0
20181204	638	458	1096	18	0	0	0	0	0	0	3	22	0
20181205/1	1331	1194	2525	21	0	16	0	1	0	9	6	135	1
20181205/2	1539	1390	2929	45	0	25	2	0	0	8	5	179	0
20181206	463	377	840	11	0	0	0	0	0	0	1	27	0
20181207	537	254	791	10	0	1	0	0	0	0	0	14	0
20181208	713	258	971	11	0	0	0	0	0	0	0	69	0
20181209	760	458	1218	17	0	0	1	0	0	2	1	45	0
20181210/1	1282	280	1562	11	0	8	0	1	0	0	2	29	0
20181210/2	1825	1283	3108	38	1	15	1	0	0	4	9	82	0
20181210/3	939	321	1260	14	0	6	0	0	1	0	0	12	0
20181211	734	357	1091	9	0	0	0	0	0	0	0	34	0
20181212	651	827	1478	11	0	0	0	0	0	0	3	122	1
20181213	759	776	1535	43	2	0	0	0	0	0	2	47	0
20181215	621	508	1129	12	1	0	0	0	0	0	1	63	0
20181216	719	297	1016	14	1	2	0	0	0	0	0	76	0
20181217/1	792	244	1036	7	0	0	0	0	0	0	0	20	0
20181217/2	980	1374	2354	66	6	1	0	0	0	0	2	102	0
20181218/2	534	254	788	9	0	0	0	0	0	0	1	10	0
20181219	1108	163	1271	15	0	4	0	1	0	0	2	28	1
20181220/1	1756	2432	4188	58	4	34	0	0	0	11	16	191	0
20181220/2	607	236	843	7	0	0	0	0	0	0	1	25	0
20181221	381	246	627	10	1	0	0	0	0	0	1	16	0
20181222/2	1251	651	1902	27	1	0	0	0	0	10	2	155	0
20181223	1102	197	1299	16	0	2	0	0	0	0	0	26	0
20181224/1	1382	703	2085	20	2	12	0	0	0	1	1	62	1
20181224/3	634	204	838	6	0	0	1	0	0	0	0	24	0
20181225	1189	348	1537	23	1	0	0	0	0	0	2	41	0
20181226	1124	594	1718	36	1	0	0	0	0	0	3	45	0
20181227	569	203	772	9	0	0	0	0	0	2	0	41	0
20181228	1209	253	1462	18	1	2	0	0	0	0	1	24	0
20181229	1234	394	1628	10	0	1	0	0	0	9	1	101	0
20181231/1	508	283	791	8	0	0	0	0	0	0	2	32	0
20181231/2	669	337	1006	11	0	0	0	0	0	0	1	12	0
20190103	369	475	844	8	0	0	0	0	0	0	3	25	0
20190104	721	302	1023	12	1	0	0	0	0	0	1	47	0
20190105/1	1787	829	2616	27	0	19	0	0	0	30	3	319	1
20190105/2	1470	994	2464	27	1	12	1	0	0	2	4	129	1
20190106/2	1054	515	1569	9	0	0	0	0	0	3	2	51	0
20190107/1	972	221	1193	12	0	2	0	0	0	0	1	29	1
20190107/2	1714	1089	2803	36	0	14	0	0	0	2	6	63	0
20190108	971	524	1495	21	0	0	0	0	0	0	3	45	1
20190109	560	180	740	8	0	0	0	0	0	0	0	29	0
20190110/2	721	197	918	5	0	0	0	0	0	0	0	11	0
20190111	772	660	1432	18	1	0	0	0	0	0	4	39	1
20190112/1	1388	653	2041	32	2	7	0	0	0	1	5	39	0
20190112/2	406	280	686	17	0	0	0	0	0	0	5	25	0
20190113	2149	1511	3660	44	1	35	2	0	0	0	9	175	1
20190114/1	1129	210	1339	19	0	11	0	0	0	0	3	31	1
20190114/2	1714	316	2030	25	0	3	0	0	0	8	1	110	0
20190115	587	449	1036	10	0	0	0	0	0	0	2	27	0
20190116/2	1107	713	1820	21	0	0	0	0	0	7	4	196	1
20190117	767	406	1173	11	0	0	0	0	0	0	1	33	0
20190118	572	428	1000	10	0	0	0	0	0	0	3	17	1
20190119	1533	251	1784	16	0	10	0	0	0	6	1	95	0
20190120/1	2044	1471	3515	52	0	63	0	0	0	0	6	239	0
20190120/2	1531	1361	2892	30	1	0	0	2	0	9	5	149	0
20190121/1	1980	278	2258	20	0	30	1	0	0	5	0	121	1
20190121/2	849	575	1424	20	2	0	0	0	0	6	3	46	0
20190124	495	357	852	15	1	1	0	0	0	7	3	38	0
20190125	948	545	1493	12	0	3	0	0	0	0	4	34	0
20190126	1454	713	2167	29	0	3	4	9	7	34	3	281	0
20190127	716	453	1169	10	0	0	0	0	0	2	2	35	0
20190128/1	1117	829	1946	12	0	6	0	0	0	0	4	36	0
20190128/2	893	444	1337	14	1	6	0	0	0	0	2	29	0
20190129	728	246	974	18	0	1	0	0	0	0	1	14	0
20190131/1	552	420	972	16	0	0	0	0	0	0	2	33	0
20190131/2	948	867	1815	37	0	0	0	0	0	0	5	38	0
20190203	411	617	1028	12	0	0	0	0	0	0	5	34	1
20190204/1	1760	734	2494	35	2	21	0	0	0	1	4	79	0
20190205/1	2014	1490	3504	47	2	20	0	1	0	13	10	245	0
20190205/2	1243	1413	2656	28	0	12	0	0	0	4	7	88	0
20190206	884	683	1567	10	0	0	0	0	0	0	3	44	0
20190207	767	506	1273	16	0	1	0	0	0	0	2	21	0
20190208/1	371	382	753	11	0	0	0	0	0	8	0	24	0
20190209	943	1093	2036	18	0	0	0	0	0	4	7	69	0
20190211/1	1280	473	1753	20	0	9	0	0	0	0	1	31	0
20190212	340	259	599	11	0	0	0	0	0	0	3	32	0
20190214	507	93	600	9	0	0	0	0	0	0	0	12	0
20190215	849	398	1247	17	0	0	0	0	0	11	3	67	0
20190216	627	434	1061	12	0	1	0	0	0	0	3	22	0
20190218	613	455	1068	10	0	0	0	0	0	0	3	38	0
20190220/1	1890	1444	3334	54	10	13	0	0	0	0	6	200	0
20190220/2	1133	267	1400	25	0	8	0	0	0	7	3	47	1
20190221	631	484	1115	14	0	0	0	0	0	0	3	34	0
20190223	1096	280	1376	25	0	10	0	0	0	3	4	75	1
20190224	721	464	1185	16	0	0	0	0	0	0	3	57	0
20190225	948	111	1059	14	1	0	0	0	0	11	0	73	0
20190226	838	241	1079	18	0	0	0	0	0	0	1	50	0
20190227	530	273	803	9	0	0	0	0	0	0	2	20	0
20190228/1	640	174	814	19	0	5	0	0	0	0	1	23	0
20190228/2	414	225	639	7	0	0	0	0	0	0	2	15	0
20190228/3	1414	223	1637	27	0	5	0	0	0	3	2	60	1
20190302/1	993	589	1582	25	0	0	0	0	0	0	4	34	1
20190303	1129	1859	2988	22	0	0	0	5	1	0	9	93	0
20190304	806	412	1218	11	0	0	0	0	0	0	2	35	0
20190305	689	143	832	20	0	0	0	0	0	0	3	25	0
20190306	661	625	1286	12	0	0	0	0	0	0	5	24	0
20190307/2	716	243	959	18	0	0	0	0	1	0	1	20	0
20190309	253	786	1039	15	0	2	0	0	0	1	3	22	0
20190310/1	1753	245	1998	24	2	0	0	0	0	23	2	288	1
20190310/2	1117	158	1275	19	2	0	0	0	0	6	0	157	0
20190311/1	1472	343	1815	16	0	0	0	0	0	7	2	96	0
20190311/2	1212	456	1668	25	0	0	0	0	0	0	3	41	0
20190314	1480	754	2234	51	2	1	0	0	0	10	7	84	0
20190315/1	1728	482	2210	34	1	1	0	0	0	23	3	264	0
20190315/2	872	310	1182	16	0	0	0	0	0	0	2	50	0
20190316	1341	618	1959	29	0	9	0	0	0	1	3	64	1
20190317	977	368	1345	9	0	1	1	7	0	4	4	40	2
20190318/1	301	56	357	6	0	0	0	0	0	0	1	6	0
20190318/2	233	226	459	8	0	0	0	0	0	0	2	10	0
20190319	1198	256	1454	27	0	5	0	0	0	0	4	45	2
20190320/1	387	88	475	9	0	0	0	0	0	0	0	68	0
20190320/2	1372	755	2127	57	4	15	1	1	0	2	8	361	0
20190321	323	229	552	8	0	0	0	0	0	0	2	23	0
20190322	157	142	299	4	0	0	0	0	0	0	1	5	0
20190323	401	149	550	14	0	0	0	0	0	0	2	8	0
20190325	764	285	1049	12	1	4	0	0	0	7	2	58	1
20190327	816	560	1376	9	0	0	0	0	0	0	5	52	0
20190328	2027	1242	3269	41	0	15	0	1	0	8	9	94	0
20190329	1380	540	1920	24	1	7	0	0	1	2	3	95	0
20190330	639	314	953	9	0	0	0	0	0	0	1	23	0
20190331	801	523	1324	12	0	0	0	0	0	5	3	65	0
20190402	1214	606	1820	35	3	8	0	0	0	0	1	62	0
20190405	1668	786	2454	28	0	19	0	0	0	10	3	90	1
20190406	770	524	1294	15	0	0	1	0	0	2	2	83	0
20190407	2316	1075	3391	49	2	22	0	0	0	24	9	180	0
20190408	1051	393	1444	18	0	0	0	0	0	1	3	47	0
20190409	773	463	1236	10	0	0	0	0	0	0	2	52	0
20190410	1357	134	1491	18	0	8	0	0	0	5	1	45	0
20190411	616	372	988	13	0	0	0	0	0	0	3	31	1
20190412/2	654	255	909	13	0	0	0	0	0	0	1	28	0
20190414	803	90	893	9	0	4	0	0	0	0	0	23	0
20190415	928	468	1396	11	0	0	0	0	0	5	2	57	0
20190416	1331	145	1476	28	0	0	0	0	0	4	1	69	0
20190417	723	283	1006	9	0	2	0	0	0	8	2	81	0
20190418	511	182	693	10	0	0	0	0	0	0	1	14	0
20190419	682	78	760	11	0	0	0	0	0	9	0	31	0
20190420	567	543	1110	10	0	0	0	0	0	0	4	7	0
20190421/1	1478	93	1571	11	20	16	0	0	0	0	1	31	0
20190422/1	711	701	1412	12	0	0	0	0	0	0	8	42	0
20190422/2	609	207	816	5	0	0	0	0	0	0	2	12	0
20190423/1	869	308	1177	12	0	2	0	0	0	5	1	61	0
20190423/2	320	75	395	7	0	0	0	0	0	0	0	17	0
20190423/3	720	290	1010	11	0	0	0	0	0	3	2	54	0
20190425	475	85	560	7	0	0	0	0	0	0	0	12	1
20190426	1198	96	1294	7	0	4	0	0	0	3	0	91	0
20190427	553	242	795	11	0	0	0	0	0	0	1	31	0
20190429/1	2741	2949	5690	177	15	1	0	0	0	30	22	837	0
20190429/2	1200	670	1870	29	4	2	0	0	0	3	7	53	0
20190430	522	384	906	6	2	0	0	0	0	0	2	31	0
20190502	1134	505	1639	22	2	5	0	0	0	0	3	39	1
20190504	945	337	1282	14	2	0	0	0	0	3	2	29	0
20190505	516	251	767	9	0	0	0	0	0	0	1	23	0
20190507/1	537	139	676	14	0	0	0	0	0	11	0	24	2
20190507/2	640	556	1196	11	0	0	0	0	0	0	3	36	0
20190508	825	371	1196	9	0	0	0	0	0	0	2	40	0
20190510	503	122	625	7	0	0	0	0	0	0	0	4	0
20190511	763	370	1133	9	0	0	0	1	0	1	3	36	0
20190512	1290	552	1842	13	0	1	0	0	0	6	2	97	0
20190513	996	137	1133	9	0	0	0	0	0	9	0	81	0
20190514	302	123	425	9	0	2	0	0	0	0	0	6	0
20190515	706	537	1243	9	0	0	0	0	0	0	2	44	0
20190516	1078	290	1368	39	3	15	18	0	0	10	2	127	0
20190517	860	320	1180	8	0	1	0	0	0	8	1	42	0
20190518	616	525	1141	8	0	0	0	0	0	0	3	38	0
20190519	1668	682	2350	25	1	14	0	2	0	2	3	61	0
20190520	436	300	736	7	0	0	0	0	0	0	1	11	0
20190521	757	573	1330	17	0	1	0	1	0	0	4	35	0
20190522	1277	425	1702	9	0	3	0	1	0	24	1	206	0
20190523	1168	152	1320	22	0	23	2	0	0	0	2	36	0
20190524	875	567	1442	10	0	1	0	0	0	0	4	59	0
20190525	1292	203	1495	21	0	7	0	0	0	7	1	43	2
20190526	1430	316	1746	10	1	0	0	0	0	0	1	122	0
20190527	719	466	1185	12	0	1	0	0	0	2	3	43	0
20190528/1	892	381	1273	17	1	0	0	0	0	2	1	50	1
20190528/2	495	126	621	8	0	0	0	0	0	0	2	106	0
20190530	834	375	1209	9	0	0	1	0	0	8	2	63	0
20190531/1	612	169	781	10	0	1	0	0	0	0	1	21	0
20190531/2	1562	420	1982	24	0	5	0	0	0	59	5	159	0
20190602	1630	637	2267	12	0	0	0	0	0	28	2	156	0
20190604/1	1191	101	1292	10	0	0	0	0	0	0	1	57	0
20190604/2	1430	683	2113	17	0	15	0	0	1	0	2	49	0
20190605	597	178	775	14	0	5	0	0	0	0	1	15	0
20190608	1357	1458	2815	52	5	0	0	1	0	4	7	68	0
20190609	843	330	1173	8	0	0	0	0	0	0	1	22	0
20190611	890	1090	1980	14	0	0	0	1	0	0	8	45	0
20190612	719	87	806	7	0	0	0	0	0	0	0	16	0
20190613	1535	445	1980	50	2	8	0	1	0	0	4	55	0
20190614	2344	1583	3927	34	0	28	1	2	0	4	10	192	1
20190615	939	182	1121	14	0	0	0	0	0	0	2	65	0
20190616	1655	235	1890	31	1	23	1	0	0	3	1	69	0
20190617	1446	495	1941	47	1	4	1	0	0	5	4	113	1
20190618	502	151	653	5	0	0	0	0	0	0	1	9	0
20190619	2335	1948	4283	60	0	46	0	2	1	4	15	209	0
20190620	1472	106	1578	16	2	9	0	0	0	3	0	45	0
20190621	686	120	806	6	0	0	0	0	0	2	0	24	0
20190622	907	81	988	10	45	0	1	0	0	0	0	41	0
20190623	1253	86	1339	20	0	16	0	0	0	0	0	24	0
20190624	971	108	1079	11	0	1	1	0	0	0	0	20	0
20190625	354	227	581	16	4	2	0	0	0	0	3	10	0
20190626	769	182	951	6	0	0	0	0	0	0	2	9	0
20190627	600	92	692	9	0	0	0	0	0	0	0	14	0
20190628	1711	488	2199	24	2	32	0	1	0	5	3	113	0
20190629	676	102	778	14	1	0	0	0	0	0	0	8	1
20190630	205	102	307	8	0	0	0	0	0	0	0	2	0
20190703	1182	1061	2243	42	1	28	0	0	0	5	6	93	0
20190704	1390	1197	2587	12	0	1	0	6	2	8	8	123	0
20190706	887	401	1288	14	0	0	0	0	0	0	1	63	0
20190708	1026	362	1388	9	1	0	0	0	4	8	1	81	0
20190711	1852	662	2514	30	1	16	0	0	0	0	4	59	0
20190712	1008	356	1364	11	1	0	1	0	0	6	2	53	0
20190713	272	111	383	10	0	1	0	0	0	1	0	15	0
20190716	702	336	1038	9	0	2	0	0	0	0	2	18	0
20190718	1054	491	1545	15	0	0	0	3	0	7	2	56	0
20190722	1218	859	2077	13	0	0	0	0	0	18	3	340	3
20190724	1200	382	1582	9	0	1	1	2	1	2	1	58	0
20190725	601	122	723	6	0	12	0	0	0	0	0	10	0
20190726	483	130	613	6	0	0	0	0	0	2	0	26	0
20190730	658	347	1005	8	1	0	0	0	0	0	1	18	0
20190804	914	638	1552	16	0	0	0	0	0	0	3	20	1
20190807	3255	2131	5386	33	1	21	0	0	0	54	8	284	2
20190808	2077	684	2761	14	1	0	0	4	1	31	4	190	0
20190813	794	211	1005	2	23	0	5	0	0	12	1	46	0
20190815	1522	766	2288	41	5	0	5	0	0	12	5	100	0
20190816	1044	451	1495	11	0	0	0	0	0	0	2	78	1
20190817	806	131	937	19	1	0	0	0	0	9	0	105	0
20190818	1044	222	1266	14	0	0	0	0	0	0	1	18	0
20190819	1390	608	1998	19	0	1	0	0	0	0	3	59	0
20190821	951	573	1524	13	1	1	1	0	0	0	3	29	0
20190824	571	258	829	17	0	2	0	0	0	4	3	5	0
20190825/2	898	233	1131	14	0	0	0	0	0	0	1	15	0
20190826	1539	1475	3014	27	0	9	0	0	0	4	4	327	1
20190827	811	475	1286	13	0	0	0	0	0	0	2	30	0
20190828	770	332	1102	17	0	5	0	0	0	0	2	17	1
20190830	723	198	921	10	0	0	0	0	0	0	0	12	0
20190902	1203	336	1539	19	2	0	0	0	0	12	2	38	0
20190909	730	294	1024	11	1	0	0	0	0	0	2	17	0
20190913	690	820	1510	18	1	0	0	0	0	0	2	55	0
20190915	983	297	1280	12	0	0	1	0	0	1	1	38	1
20190916	1347	244	1591	17	0	14	0	0	0	10	0	56	0
20190920	1328	256	1584	18	0	10	0	0	0	2	0	43	0
20190921	1756	481	2237	10	0	0	0	0	0	7	1	175	0
20190922/1	1501	554	2055	16	0	4	12	0	0	4	1	67	1
20190922/2	664	439	1103	5	0	0	0	0	0	0	1	21	0
20190923/2	1223	788	2011	23	1	13	0	0	0	3	5	43	0
20190924	556	230	786	11	0	0	0	0	0	0	1	7	0
20190925	1311	690	2001	23	1	10	0	0	0	0	4	104	0
20190926	837	261	1098	10	0	5	0	0	0	0	1	41	0
20190927	391	226	617	3	0	0	0	0	0	1	0	10	0
20190928/1	608	227	835	3	0	0	0	0	0	0	0	20	0
20190928/2	1107	291	1398	25	0	13	0	0	0	0	2	37	0
20190929	1076	324	1400	15	0	7	0	0	0	0	1	71	0
20191001/2	572	952	1524	15	0	1	0	0	0	0	5	29	1
20191002	819	310	1129	6	1	2	0	0	0	2	0	118	0
20191003	291	373	664	8	0	0	0	0	0	0	1	6	0
20191004	883	521	1404	30	5	0	0	0	0	0	3	94	0
20191005	1126	348	1474	9	2	11	2	0	0	0	1	16	0
20191006	1078	502	1580	21	4	6	0	0	0	4	2	114	0
20191008	1005	492	1497	12	0	14	0	0	0	0	2	40	0
20191009	906	595	1501	12	0	0	0	0	0	0	2	135	0
20191010	915	428	1343	14	0	0	0	0	0	3	0	62	0
20191011	964	412	1376	19	0	0	0	0	0	0	0	14	0
20191012	1380	423	1803	9	0	10	0	0	0	1	0	200	0
20191013	1378	542	1920	16	1	4	0	0	0	7	1	62	0
20191015	1194	757	1951	23	0	17	0	1	0	0	3	35	0
20191016	1440	1109	2549	41	2	2	1	0	0	3	2	115	1
20191017	819	591	1410	11	0	0	0	0	0	0	2	15	0
20191018	1825	741	2566	23	1	0	0	0	0	20	3	172	0
20191019	537	615	1152	4	0	0	0	0	0	0	2	25	0
20191020	974	525	1499	26	2	0	0	0	0	0	2	19	0
20191021	1173	1008	2181	37	1	8	1	0	0	0	3	39	1
20191022	1424	327	1751	24	2	0	0	0	0	1	1	92	0
20191023	1801	380	2181	24	0	11	0	1	0	9	0	111	0
20191024	831	723	1554	14	0	0	0	0	0	2	1	32	1
20191025	2788	727	3515	16	1	7	1	0	0	10	2	836	1
20191026	1512	368	1880	26	3	14	0	0	0	3	1	77	0
20191027	1073	809	1882	23	1	2	0	0	0	0	3	46	0
20191028	1691	1285	2976	34	2	1	0	0	0	0	3	221	1
20191029	1446	454	1900	31	0	15	0	2	0	2	1	50	0
20191030	1493	505	1998	7	1	7	0	0	0	14	0	122	0
20191031	1251	731	1982	32	0	15	0	0	0	8	1	52	0
20191102	2310	2250	4560	31	0	50	2	0	0	4	8	200	1
20191103/2	826	453	1279	7	0	0	0	0	0	1	0	21	0
20191104	1166	462	1628	31	5	1	0	0	0	1	2	134	0
20191105	1394	468	1862	24	1	23	0	0	0	0	2	73	0
20191106	2115	462	2577	36	0	0	0	0	0	18	1	300	0
20191107	384	359	743	9	0	0	0	0	0	0	0	11	0
20191108	1157	1053	2210	38	4	17	0	0	0	6	5	32	0
20191109	826	876	1702	31	0	0	0	0	0	0	4	38	0
20191111	803	321	1124	9	0	2	0	0	0	8	0	50	0
20191112	1232	484	1716	23	0	31	1	0	0	0	4	68	0
20191113	1428	605	2033	22	3	1	0	0	0	14	3	131	0
20191114	1117	498	1615	18	1	13	0	0	0	4	1	48	1
20191115	1069	682	1751	29	0	15	1	0	0	1	4	56	0
20191116	917	321	1238	17	2	0	0	0	0	0	0	30	0
20191117	589	300	889	2	0	12	4	0	0	2	0	35	0
20191118	495	312	807	2	0	0	0	0	0	0	0	6	0
20191119	599	310	909	3	0	1	0	0	0	0	0	64	0
20191120	1811	385	2196	9	1	1	0	0	0	4	0	241	0
20191121/2	418	298	716	6	1	0	0	0	0	2	0	8	0
20191122	850	297	1147	12	2	0	0	0	0	0	0	41	0
20191123	2011	619	2630	25	1	32	0	0	0	10	1	173	0
20191124	525	276	801	7	0	0	0	0	0	0	0	8	0
20191125	866	1425	2291	29	3	7	0	0	0	1	3	74	0
20191126	1539	875	2414	25	1	1	0	2	0	20	3	224	0
20191127	1145	305	1450	19	2	10	0	0	0	0	3	17	0
20191129	825	389	1214	21	0	0	0	0	0	1	2	26	0
20191130	1203	548	1751	14	0	5	0	0	0	0	1	268	0
20191201	559	288	847	10	0	0	0	0	0	3	0	6	0
20191202	1679	468	2147	21	1	0	0	0	0	8	1	242	0
20191203	918	318	1236	11	0	0	0	0	0	2	0	48	0
20191204	940	329	1269	19	2	0	0	0	0	0	0	43	0
20191205	1054	358	1412	32	0	4	0	13	1	15	1	136	0
20191206	710	565	1275	11	3	2	0	0	0	0	2	3	0
20191207	720	366	1086	5	0	0	0	1	0	13	0	37	0
20191211	660	358	1018	15	1	0	0	0	0	0	1	60	1
20191212	500	401	901	15	0	11	0	0	0	0	2	7	0
20191213	683	494	1177	13	0	0	0	0	0	0	1	10	1
20191215	2093	585	2678	30	0	30	0	0	0	0	2	611	0
20191216	685	379	1064	6	0	3	0	0	0	1	0	28	1
20191218	492	613	1105	7	0	0	0	0	0	0	1	6	0
20191220	903	651	1554	16	1	3	0	0	0	0	4	120	1
20191221	743	395	1138	9	14	2	15	2	0	3	0	25	0
20191222/1	567	489	1056	4	0	0	0	0	0	0	1	12	0
20191222/2	579	417	996	8	0	0	0	0	0	0	1	6	0
20191223	1686	429	2115	18	44	3	38	0	0	6	0	131	0
20191224	811	496	1307	12	0	0	0	0	0	0	1	23	0
20191226	1231	725	1956	32	0	4	1	0	0	0	1	41	0
20191227/1	829	772	1601	15	0	2	0	0	0	4	1	61	1
20191227/2	709	544	1253	9	0	0	0	0	0	0	1	6	0
20191228	940	508	1448	10	0	2	0	0	0	19	0	86	0
20191231	987	539	1526	20	1	10	0	0	0	0	1	15	0
20200101	1815	1024	2839	27	2	0	0	0	0	22	3	309	1
20200102	1093	524	1617	20	2	5	0	0	0	0	1	37	0
20200105	2155	684	2839	45	3	39	0	0	0	3	5	142	0
20200106	1182	546	1728	13	1	2	4	2	0	3	2	72	0
20200107	662	513	1175	7	0	0	0	0	0	0	3	26	0
20200108	1588	658	2246	23	2	35	1	0	0	0	2	57	0
20200109	918	796	1714	19	0	2	0	1	0	0	1	20	0
20200112	1360	810	2170	24	1	12	0	0	0	1	1	134	0
20200113	850	655	1505	23	5	0	0	0	0	0	1	15	0
20200114	1343	684	2027	23	3	9	1	0	0	5	2	53	0
20200115	1093	703	1796	20	0	4	0	0	0	1	2	71	0
20200117	498	647	1145	9	0	0	0	0	0	0	1	7	0
20200118	881	697	1578	9	2	0	0	0	0	7	1	44	0
20200119	746	791	1537	3	0	0	0	0	0	0	2	25	0
20200121	3407	1831	5238	47	0	6	0	4	1	71	3	892	1
20200124	1048	977	2025	24	0	3	0	0	0	0	3	33	0
20200125	1121	939	2060	23	2	3	0	0	0	12	2	51	0
20200126	2405	940	3345	17	1	15	0	0	0	2	2	617	0
20200129	1552	811	2363	22	2	33	0	0	0	1	3	180	0
20200130	953	1710	2663	18	0	0	0	0	0	0	4	63	0
20200207	3690	1446	5136	39	1	97	1	0	0	10	5	475	0
20200208	1076	640	1716	18	0	18	1	0	0	0	1	24	0
20200217	1098	749	1847	10	0	0	0	0	0	0	2	40	1
20200218	1673	804	2477	28	2	25	0	1	0	16	2	89	0
20200220	936	488	1424	22	3	0	1	0	0	2	0	32	0
20200221	1980	859	2839	30	2	39	0	1	0	6	2	125	0
20200226	1071	704	1775	21	0	1	0	0	0	0	1	89	0
20200228	1677	699	2376	19	2	21	0	1	0	0	2	138	0
20200301	685	533	1218	7	0	0	0	0	0	0	1	24	1
20200303	792	242	1034	9	1	0	0	0	0	0	0	30	0
20200304	569	251	820	13	1	0	0	0	0	0	1	6	0
20200305	1085	414	1499	10	11	0	5	0	0	3	1	76	0
20200307/2	543	282	825	9	0	0	0	0	0	0	1	12	0
20200308	996	264	1260	31	2	5	0	0	0	0	0	14	0
20200310	630	274	904	7	1	0	0	0	0	0	0	12	0
20200311/1	1569	403	1972	11	0	0	0	0	0	32	0	137	1
20200311/2	762	533	1295	17	0	0	0	0	0	4	1	67	0
20200313	662	331	993	24	0	0	0	0	0	0	1	16	0
20200314	947	280	1227	16	1	0	0	0	0	1	0	58	0
20200315	696	414	1110	16	0	3	0	1	0	8	1	35	0
20200316	494	509	1003	14	0	1	0	0	0	0	4	25	0
20200317/1	1744	4240	5984	53	4	0	1	0	3	17	21	755	1
20200317/2	565	270	835	8	6	0	0	0	2	0	0	18	0
20200318	937	254	1191	5	0	0	0	0	0	4	0	45	0
20200320	402	376	778	6	0	0	0	0	0	0	2	6	0
20200321	489	527	1016	6	4	4	17	0	0	2	3	62	0
20200322	2279	1010	3289	21	3	0	1	0	0	14	4	548	0
20200323	813	283	1096	7	0	0	0	0	0	1	0	9	0
20200324	544	299	843	9	1	0	0	0	0	0	2	32	0
20200325	497	275	772	6	0	0	0	0	0	0	0	7	0
20200328	1472	965	2437	36	5	0	0	0	0	12	6	146	0
20200329	1507	413	1920	6	15	25	5	0	0	4	1	145	0
20200330/2	660	309	969	22	3	0	0	0	0	0	2	19	0
20200331	1386	1212	2598	48	2	35	1	0	0	3	7	116	0
20200401/1	616	247	863	12	1	0	0	0	0	0	0	9	0
20200401/2	463	313	776	6	2	0	0	0	0	0	3	10	0
20200403	601	362	963	13	0	0	0	0	0	0	2	21	0
20200404	524	257	781	5	1	0	0	0	0	1	0	16	1
20200406/2	569	266	835	6	5	0	0	0	0	0	0	12	0
20200406/3	362	288	650	7	9	0	4	0	0	0	0	10	0
20200407	380	305	685	6	5	0	0	0	0	0	0	10	0
20200408/2	1076	489	1565	33	38	12	0	4	0	0	5	37	0
20200409	552	285	837	15	15	3	0	1	0	0	1	9	0
20200410	645	273	918	21	21	0	0	0	0	0	1	24	0
20200412	1279	1218	2497	36	65	4	0	1	0	3	7	142	0
20200413/2	1575	270	1845	17	15	5	0	0	0	2	0	238	1
20200414/2	642	245	887	10	0	0	0	0	0	0	1	23	0
20200415/1	243	216	459	2	1	0	0	0	0	0	0	2	1
20200415/2	1220	802	2022	29	0	12	0	1	0	3	4	89	2
20200416	714	242	956	23	2	7	0	0	0	0	0	18	0
20200417/1	1880	345	2225	15	0	9	0	3	2	15	3	297	1
20200417/2	975	274	1249	9	11	3	11	3	0	8	0	85	1
20200418	863	294	1157	9	0	0	0	0	0	7	1	25	0
20200419	713	279	992	4	1	0	0	0	0	5	0	20	0
20200423/2	697	446	1143	13	0	13	0	0	0	1	1	19	0
20200426	864	383	1247	32	4	0	0	0	0	0	2	16	0
20200427/1	679	517	1196	15	2	0	0	0	0	0	1	10	0
20200427/2	583	323	906	19	4	0	0	0	0	0	2	11	0
20200428	738	281	1019	6	3	2	0	1	0	3	0	31	0
20200501	360	510	870	2	0	0	0	0	0	0	1	10	0
20200502	524	257	781	3	0	0	0	0	0	2	0	32	0
20200503/2	632	828	1460	11	0	3	0	0	0	2	3	38	0
20200506	846	385	1231	12	2	2	0	0	0	8	2	171	0
20200507	401	285	686	4	0	0	0	0	0	0	0	10	0
20200508	635	329	964	9	0	17	0	0	0	0	1	24	0
20200510	675	283	958	11	2	0	0	0	0	1	0	20	0
20200512	660	504	1164	21	0	0	0	0	0	1	2	26	0
20200514	521	299	820	7	0	0	0	0	0	0	0	19	0
20200515	1823	681	2504	35	1	22	0	1	0	4	7	200	0
20200516	512	304	816	15	1	1	0	0	0	0	0	11	0
20200519	849	371	1220	1	0	0	0	0	0	12	0	59	0
20200521	3168	1214	4382	15	0	1	0	5	1	44	5	596	2
20200524	604	336	940	8	1	0	0	0	0	0	0	17	0
20200527	717	569	1286	9	0	5	0	0	0	0	2	15	0
20200530	1358	328	1686	16	1	0	0	0	0	2	0	64	0
20200531/2	396	325	721	12	0	0	0	0	0	3	2	14	0
20200601	3482	1144	4626	23	0	0	2	0	1	38	5	315	2
20200602/1	2147	480	2627	24	0	12	0	2	0	10	3	172	0
20200602/2	1777	517	2294	14	0	0	0	0	0	15	3	486	0
20200603	2648	530	3178	21	0	6	0	0	0	25	3	193	0
20200604/1	1865	372	2237	6	0	0	0	0	0	3	2	100	0
20200604/2	646	357	1003	5	0	0	0	0	0	0	0	1	0
20200606	1895	589	2484	32	0	34	0	0	0	6	2	111	1
20200608	1980	727	2707	38	2	11	0	0	0	5	1	140	0
20200609	1416	426	1842	26	0	15	0	0	0	3	0	664	0
20200611	723	375	1098	3	0	0	0	1	0	5	0	54	0
20200614	840	420	1260	7	1	0	0	0	0	0	0	13	0
20200615	616	559	1175	11	0	8	0	0	0	0	1	21	0
20200623	769	469	1238	7	0	2	0	0	0	0	0	104	0
20200624	546	492	1038	5	0	0	0	0	0	0	0	5	0
20200625/1	4827	2404	7231	43	4	0	0	0	0	50	9	1346	1
20200626	1316	609	1925	17	0	0	1	0	0	4	2	114	0
20200627	1225	1772	2997	22	0	10	0	0	0	7	6	78	0
20200628	1349	1024	2373	27	1	19	0	0	0	0	4	61	1
20200701	892	883	1775	11	2	0	0	0	0	8	2	51	0
20200702	1043	1045	2088	9	0	8	0	0	0	2	2	68	0
20200703	2726	1013	3739	22	0	0	0	1	0	23	2	468	1
20200706	1073	602	1675	4	1	0	0	0	0	2	0	180	0
20200709	826	590	1416	20	4	3	1	0	0	0	0	13	0
20200710	797	971	1768	15	0	6	0	0	0	0	2	17	0
20200712	1673	603	2276	17	42	1	20	1	0	3	0	102	1
20200721	920	518	1438	11	2	8	0	0	0	0	0	15	0
20200722	634	546	1180	11	0	0	0	0	0	0	0	8	0
20200723	2267	761	3028	27	1	6	1	1	0	13	2	224	1
20200725/1	3067	697	3764	11	58	30	19	8	38	51	2	388	0
20200725/2	1218	526	1744	24	0	0	0	1	0	1	0	57	0
20200726	747	547	1294	8	0	0	0	0	0	0	0	14	0
20200727	958	514	1472	7	0	0	1	0	0	0	0	48	0
20200728	640	832	1472	5	0	0	0	0	0	16	1	13	0
20200801	1742	712	2454	11	0	0	0	0	0	1	2	455	0
20200804	1141	833	1974	7	0	0	0	0	0	0	1	116	0
20200811	580	349	929	18	1	0	1	0	0	3	0	64	0
20200812	638	309	947	10	0	0	0	0	0	0	0	8	0

## Sheet: Interaction data correction
	The number of Facebook interactions is divided by organic reach
Dates of FB posts	Like	Love	Haha	Wow	Sad	Angry	Comment	Share	Click	Negative interactions
20170308/2	0.0116807	0	0	0.00129786	0.00129786	0	0.0116807	0.0045425	0.406879	0.00129786
20170310	0.0225948	0	0	0	0	0	0.00947522	0.0058309	0.213557	0
20170313	0.0150721	0	0	0	0	0	0.00327654	0.0078637	0.140891	0.000655308
20170315/1	0.0149642	0	0	0.00130124	0	0	0	0.00455433	0.144437	0
20170315/2	0.0416667	0	0.00333333	0	0	0	0	0.00333333	0.283333	0
20170316	0.0470163	0	0.00723327	0	0	0	0.00361664	0.00180832	0.350814	0
20170318	0.0288221	0	0	0	0	0	0	0.0037594	0.250627	0
20170319	0.0116279	0	0	0	0	0	0.0065407	0.00145349	0.3125	0
20170320	0.0431267	0	0	0	0	0	0.00539084	0	0.296496	0
20170322	0.01766	0	0.00331126	0	0	0.00110375	0.00220751	0.00331126	0.294702	0
20170323	0.0159027	0	0.000935454	0	0	0	0.0112254	0.00374181	0.204864	0
20170324	0.0249633	0	0	0	0	0	0.00293686	0.00293686	0.165932	0
20170325	0.0216895	0.00228311	0	0	0	0	0.0296804	0.00114155	0.340183	0.00228311
20170326	0.0239044	0	0.00265604	0	0	0	0.00265604	0.00132802	0.232404	0.00132802
20170327	0.0209924	0	0	0	0	0	0.0162214	0.0019084	0.269084	0.000954198
20170329	0.0322581	0	0	0	0	0	0.00948767	0	0.29222	0
20170330	0.0195209	0	0.000887311	0	0	0	0.00354925	0.00354925	0.315883	0
20170401/1	0.0382022	0	0.00224719	0	0	0	0	0	0.0292135	0
20170401/2	0.0433071	0	0	0	0	0	0.023622	0	0.326772	0
20170402	0.0291545	0	0	0	0	0	0	0.00291545	0.14723	0
20170403/1	0.0333919	0	0	0	0	0	0.00527241	0.00351494	0.1529	0
20170403/2	0.0320755	0	0	0.00188679	0	0	0.00377358	0.00188679	0.226415	0
20170406	0.0598958	0	0.00520833	0	0	0	0	0	0.216146	0
20170407	0.0188285	0	0.00209205	0	0	0	0.0027894	0.00488145	0.145049	0
20170408/1	0.0540037	0	0	0	0	0	0.00931099	0.0018622	0.350093	0
20170408/2	0.0175292	0	0	0	0	0	0.00751252	0.00166945	0.251252	0
20170409/1	0.0474777	0	0	0	0	0	0	0	0.243323	0
20170409/2	0.0322581	0	0.00496278	0	0	0	0.00248139	0	0.253102	0
20170410	0.0596591	0.00568182	0	0	0	0	0	0	0.335227	0
20170411/1	0.0263158	0.00404858	0	0	0	0	0	0.00202429	0.0222672	0
20170411/2	0.0533808	0	0	0	0	0	0	0	0.224199	0
20170412/1	0.0357143	0	0	0	0	0	0	0	0.207983	0
20170413	0.0313283	0	0	0	0	0	0.00125313	0.0037594	0.129073	0
20170415	0.0124481	0.0165975	0	0.00138313	0	0	0.00138313	0	0.142462	0
20170416/1	0.0191571	0	0.00383142	0	0	0	0	0	0.353448	0
20170417/1	0.0334728	0	0	0	0	0	0.00209205	0.00209205	0.182008	0
20170418	0.0354267	0	0	0	0	0	0.00644122	0.00322061	0.130435	0
20170419	0.0163349	0.000510465	0	0	0	0	0.000510465	0.00663604	0.113323	0
20170421	0.0318907	0	0	0	0	0	0	0	0.168565	0
20170422/2	0.042029	0	0	0	0	0	0.00144928	0.00434783	0.121739	0
20170423	0.021611	0	0	0	0	0	0.00392927	0	0.155206	0
20170424	0.0275229	0	0	0	0	0	0.0298165	0	0.149083	0
20170425	0.0357143	0	0	0	0	0	0	0.0047619	0.207143	0
20170427/1	0.0102114	0	0.00143318	0	0	0	0.000179147	0.00501612	0.06933	0
20170428	0.0363636	0	0	0	0	0	0	0	0.159091	0
20170429	0.0353982	0	0.00147493	0	0	0	0.00294985	0.00147493	0.178466	0
20170430	0.0186104	0	0	0	0	0	0	0.00124069	0.0806452	0
20170501/2	0.038	0	0	0	0	0	0	0	0.084	0
20170504/1	0.0350467	0	0	0	0	0	0	0	0.156542	0
20170505	0.020202	0	0	0	0	0	0.00126263	0	0.171717	0
20170508	0.0160256	0.00160256	0	0	0	0	0	0.00320513	0.0608974	0
20170509	0.00779221	0.00779221	0	0	0	0	0	0.0012987	0.176623	0.0012987
20170510	0.00765957	0	0	0	0.00595745	0.00340426	0	0.00340426	0.0961702	0.000851064
20170513/1	0.0350109	0	0	0	0	0	0	0.00437637	0.142232	0
20170513/2	0.0230769	0	0	0	0	0	0.00192308	0	0.105769	0
20170519	0.0284431	0	0	0	0	0	0	0.00299401	0.100299	0
20170526	0.0176817	0.00785855	0	0.00196464	0	0	0	0.00196464	0.143418	0.00196464
20170530	0.0195035	0	0	0	0	0	0	0.00177305	0.0585106	0
20170531/1	0.0101892	0	0	0	0	0	0	0.00291121	0.105531	0
20170531/2	0.0309735	0	0	0	0	0	0	0.00442478	0.0353982	0
20170603	0.0103448	0	0	0	0	0	0.00344828	0	0.0931034	0
20170604	0.0181159	0	0	0	0	0	0	0.00181159	0.0471014	0
20170607	0.0143979	0	0	0	0	0	0	0.0026178	0.052356	0
20170609	0.02	0	0	0.002	0.008	0	0	0.002	0.092	0
20170611	0.0357143	0	0	0	0	0	0	0.00357143	0.114286	0
20170614	0.0181818	0	0	0	0	0	0	0.00227273	0.0818182	0
20170616	0.00985222	0	0	0	0	0	0	0	0.0689655	0.00246305
20170618	0.0178571	0	0	0	0	0	0.00178571	0.00357143	0.0714286	0
20170621	0.0172414	0	0	0	0	0	0	0.00172414	0.062069	0
20170624	0.0135558	0	0	0	0	0	0.00208551	0.00208551	0.0709072	0
20170625	0.0217391	0	0	0	0	0	0	0.0013587	0.0665761	0.0013587
20170628	0.03	0	0	0	0	0	0.035	0	0.0975	0
20170630	0.0188679	0	0	0	0	0	0	0.00145138	0.113208	0
20170702	0.0134003	0	0	0	0	0	0.00167504	0.000837521	0.0519263	0
20170705	0.0186047	0	0	0	0	0	0	0	0.0488372	0
20170707	0.0146727	0	0.003386	0	0	0	0	0.00225734	0.0823928	0
20170712	0.0130548	0	0	0	0	0	0	0.00261097	0.078329	0
20170713	0.0110357	0	0.00169779	0	0	0	0.00254669	0.00169779	0.0993209	0
20170715	0.0049505	0	0.0019802	0	0	0	0	0.0029703	0.0316832	0
20170716	0.00881057	0	0.00146843	0	0.00440529	0	0	0.00146843	0.0866373	0
20170719	0.010582	0	0	0	0	0	0	0.00176367	0.0440917	0.000881834
20170723	0.0165394	0	0.00508906	0	0	0	0	0.00127226	0.0559796	0.00127226
20170724	0.0131783	0	0	0	0	0	0	0	0.20155	0
20170725	0.0178571	0	0	0	0	0	0	0	0.0753968	0
20170726	0.0171674	0	0	0	0	0	0.00858369	0.00214592	0.0793991	0
20170727	0.0205128	0	0	0	0	0	0	0	0.025641	0
20170730	0.00591279	0	0	0	0.000739098	0	0.0014782	0.000739098	0.11456	0
20170731	0.011984	0	0.00266312	0.00133156	0	0	0.00133156	0.00133156	0.0466045	0
20170801	0.0139442	0	0.00398406	0.00199203	0	0	0	0.00199203	0.0498008	0
20170802	0.0116788	0	0.00145985	0	0	0	0.010219	0	0.0744526	0
20170803	0.0114155	0	0	0	0	0	0.00114155	0.00114155	0.0913242	0
20170804	0.014553	0	0.00831601	0	0	0	0	0.002079	0.0686071	0
20170806	0.00696864	0	0	0	0	0	0	0.00116144	0.0243902	0.00116144
20170807	0.0114943	0	0.00383142	0	0	0	0.00574713	0.00191571	0.0842912	0
20170809	0.00990099	0	0	0	0	0	0	0.00247525	0.0420792	0
20170811	0.0138889	0	0	0	0	0	0	0.00198413	0.0714286	0
20170813	0.0146819	0	0	0	0.00163132	0	0	0	0.045677	0
20170814	0.00773694	0	0.00386847	0	0	0	0.00193424	0	0.182785	0.000967118
20170815	0.013834	0	0.00592885	0	0	0	0.00790514	0.00197628	0.0948617	0.00197628
20170816	0.00801603	0	0	0.00200401	0.00200401	0	0.00400802	0.001002	0.128257	0
20170818	0.0140449	0	0	0	0	0	0	0.00280899	0.0308989	0
20170821/2	0.0165975	0	0.0055325	0	0	0	0	0.00138313	0.0373444	0
20170823	0.010274	0	0	0	0.00171233	0	0.00513699	0	0.0702055	0
20170826/1	0.0200573	0	0	0	0	0	0	0	0.0458453	0
20170826/2	0.0115607	0	0	0	0	0	0.00289017	0	0.128613	0
20170827/1	0.0252525	0	0	0	0	0	0	0.00252525	0.0505051	0
20170827/2	0.0147059	0	0.00367647	0	0	0.00183824	0	0	0.0459559	0
20170828	0.00454133	0	0.000908265	0	0	0	0	0.0013624	0.216621	0.000908265
20170829	0.0079858	0	0.00177462	0	0	0	0.00177462	0.00177462	0.0878438	0
20170830	0.0136674	0	0	0.00113895	0	0	0	0.00455581	0.0364465	0
20170901	0.0147368	0	0	0	0	0	0.00210526	0.00105263	0.0463158	0.00105263
20170905	0.00588235	0	0	0	0	0	0	0.000452489	0.0158371	0.000452489
20170906	0.00486163	0	0	0	0	0	0.000373972	0.000373972	0.00673149	0
20170911	0.0179028	0	0	0	0	0	0	0	0.0179028	0
20170915	0.0128205	0	0	0	0	0	0	0	0.0128205	0
20170917	0.0125523	0	0	0	0	0	0	0	0.0599721	0.0013947
20170919	0.00874126	0	0	0	0	0	0	0	0.00524476	0
20170921	0.00564236	0	0	0	0	0	0	0	0.00520833	0
20170927	0.00683554	0	0	0	0	0	0	0.00120627	0.0164857	0
20170928	0.00410046	0	0	0	0	0	0	0.000512558	0.00820092	0
20170929	0.00276498	0	0	0	0	0	0.000460829	0	0.00691244	0.000460829
20171001	0.0153483	0	0	0	0	0	0	0.00118064	0.0578512	0
20171003	0.0169154	0	0	0	0	0	0	0.00298507	0.0686567	0
20171005	0.0142602	0	0	0.00178253	0	0	0	0	0.0481283	0.00178253
20171007	0.00883392	0	0	0.000588928	0	0	0	0.00176678	0.118963	0
20171009	0.0202703	0	0	0	0	0	0	0	0.0292793	0
20171010	0.00992556	0	0	0.00124069	0	0	0.00496278	0	0.0558313	0
20171011	0.0223464	0	0	0	0	0	0	0.0018622	0.0446927	0
20171013	0.00720461	0	0	0	0	0	0	0	0.0172911	0
20171015	0.00860585	0	0	0	0	0	0	0.00172117	0.107573	0
20171017	0.0182186	0	0	0	0	0	0	0.00202429	0.0607287	0
20171018	0.00898876	0	0	0	0	0	0	0	0.0202247	0
20171019	0.0137363	0	0	0	0	0	0	0.00137363	0.0315934	0
20171021	0.0130112	0	0	0	0	0	0	0	0.0315985	0
20171025	0.0178926	0	0	0	0	0	0	0.00198807	0.0656064	0
20171027	0.0402685	0	0	0	0	0	0	0	0.0469799	0
20171029	0.0123762	0	0	0.00247525	0	0	0	0.0049505	0.0643564	0
20171031	0.0166667	0	0	0	0.00238095	0	0	0.00238095	0.0785714	0
20171101	0.0314465	0	0	0	0	0	0	0	0.0566038	0
20171102	0.00862069	0	0	0	0	0	0	0.00431034	0.0488506	0
20171103	0.0595238	0	0	0	0	0	0	0	0.130952	0
20171105	0.0138889	0	0.00198413	0	0	0	0.00396825	0.00198413	0.113095	0
20171107	0.0205882	0	0	0	0	0	0	0.00294118	0.0411765	0
20171110	0.0421053	0	0	0	0	0	0	0	0.0894737	0
20171111	0.0190275	0	0	0	0	0	0	0.00422833	0.0972516	0
20171112	0.019469	0	0.00176991	0	0	0	0	0.00353982	0.0619469	0
20171113	0.0249377	0	0	0	0	0	0	0.00249377	0.0673317	0
20171114	0.0422535	0	0	0	0	0	0	0	0.126761	0
20171115	0.0342466	0	0	0	0	0	0	0	0.0273973	0
20171116/2	0.0330189	0	0	0	0	0	0	0	0.0849057	0
20171116/3	0.02	0	0	0	0	0	0	0.002	0.057	0
20171117	0.025641	0	0	0	0	0	0	0	0.0717949	0
20171118	0.033241	0	0	0	0	0	0	0.00277008	0.0637119	0.00277008
20171119/1	0.0074184	0	0.0024728	0	0	0	0	0.00098912	0.0509397	0
20171119/2	0.011976	0	0	0	0	0	0	0.00449102	0.0464072	0
20171120	0.0111732	0	0	0	0	0	0	0.0018622	0.0540037	0.0018622
20171121	0.0366492	0	0	0	0	0	0	0	0.0471204	0
20171122	0.0183673	0	0	0	0	0	0	0.00204082	0.0265306	0
20171123	0.0154185	0	0	0	0	0	0	0.00440529	0.0506608	0
20171124	0.0136364	0	0	0	0	0	0.00151515	0.0030303	0.0454545	0
20171125/1	0.016129	0	0.0016129	0	0	0	0	0.00645161	0.0419355	0
20171125/2	0.0078329	0	0	0	0	0	0	0.00261097	0.0600522	0
20171126/1	0.026393	0	0.00879765	0	0	0	0.00293255	0.00293255	0.0615836	0
20171126/2	0.00666667	0.00133333	0	0	0	0	0	0.00533333	0.0266667	0
20171127	0.00804829	0	0	0	0	0	0	0.00402414	0.0342052	0.00201207
20171128	0.0344828	0	0	0	0	0	0	0	0.0402299	0
20171129	0.011236	0	0	0	0	0	0	0.00802568	0.0545746	0.00160514
20171130	0.0149626	0	0	0	0	0	0	0.00249377	0.0249377	0
20171201	0.0518135	0	0	0	0	0	0	0	0.0414508	0
20171202/1	0.020316	0	0.00902935	0	0	0	0	0.00451467	0.0406321	0
20171202/2	0.0133929	0	0	0	0	0	0	0.00297619	0.0446429	0
20171203/1	0.0182857	0	0	0	0	0	0	0.00342857	0.0434286	0
20171203/2	0.0133333	0	0	0	0	0	0	0.00592593	0.0577778	0
20171204	0.0411985	0	0	0.00374532	0	0	0	0.00374532	0.0674157	0
20171205/1	0.0180033	0	0	0	0	0	0	0.00490998	0.0392799	0
20171205/2	0.0218579	0	0	0	0	0	0	0.00546448	0.0300546	0
20171206/1	0.00955795	0	0	0	0	0	0	0.0083632	0.0203106	0
20171206/2	0.0152905	0	0	0	0	0	0.00917431	0.00458716	0.0733945	0
20171206/3	0.0115321	0	0	0	0	0	0	0.00658979	0.029654	0
20171208	0.0856574	0.00199203	0.0258964	0	0	0	0	0.00996016	0.0836653	0
20171209/1	0.0212766	0	0	0	0	0	0.00911854	0	0.151976	0
20171209/2	0.00863558	0	0	0	0	0	0	0.00518135	0.0328152	0
20171210/1	0.0131579	0	0	0	0	0	0	0.00526316	0.0184211	0
20171210/2	0.0172414	0	0	0	0	0	0	0.00431034	0.0323276	0
20171211/1	0.0604027	0	0.00671141	0	0	0	0	0	0.114094	0
20171211/2	0.0098401	0	0	0	0	0	0	0.00738007	0.0504305	0
20171212/1	0.0547945	0	0	0	0	0	0	0	0.0479452	0
20171212/2	0.0180941	0	0	0	0	0	0	0.00723764	0.0579011	0
20171213/1	0.0441176	0	0	0	0	0	0.0147059	0	0.0772059	0
20171213/2	0.0154525	0	0	0	0	0	0	0.00662252	0.0309051	0
20171214/1	0.00887199	0	0	0	0	0	0	0.00380228	0.0506971	0.000633714
20171214/2	0.0247678	0	0	0	0	0	0	0.00619195	0.0650155	0
20171215/1	0.0160643	0	0	0	0	0	0	0.00267738	0.0615797	0
20171215/2	0.00947867	0	0	0	0	0	0	0.00473934	0.0473934	0
20171216/2	0.0124031	0	0.00155039	0	0	0	0	0.00310078	0.0403101	0.00155039
20171216/3	0.0147059	0	0	0	0	0	0	0.00490196	0.0261438	0
20171217/2	0.0130112	0	0	0	0	0	0	0.00743494	0.0223048	0
20171217/3	0.0194175	0	0	0	0	0	0	0.00323625	0.038835	0
20171218/2	0.0337838	0	0	0	0	0	0	0	0.0675676	0
20171219/2	0.0218978	0	0	0	0	0	0	0.00364964	0.0857664	0
20171220/3	0.0151976	0	0	0	0	0	0	0.00607903	0.0273556	0
20171221/2	0.0402685	0	0	0	0	0	0	0	0.033557	0
20171222/2	0.0416667	0	0	0	0	0	0	0	0.0416667	0
20171223/2	0.03125	0	0	0	0	0	0	0	0.0446429	0
20171224/1	0.0301003	0	0	0	0	0	0	0.00334448	0.0267559	0
20171225/1	0.0284091	0	0	0	0	0	0	0	0.0170455	0
20171225/2	0.0149573	0	0	0	0	0	0	0.00213675	0.0405983	0
20171226	0.0223214	0	0	0	0	0	0	0	0.0401786	0
20171227/3	0.028777	0	0	0	0	0	0	0	0.0935252	0
20171228	0.0140281	0	0	0	0	0	0	0.00200401	0.0360721	0
20171229/1	0.0219298	0	0	0	0	0	0.0263158	0.00219298	0.0745614	0
20171229/2	0.0239726	0.00342466	0	0	0	0	0	0	0.0479452	0
20171230/1	0.015	0	0	0	0	0	0	0.0025	0.0375	0
20171230/2	0.0352941	0	0	0	0	0	0	0	0.0745098	0
20171231/1	0.0087146	0	0	0	0	0	0.00217865	0.00217865	0.0283224	0
20180101	0.0119816	0	0	0	0	0	0.00460829	0.00184332	0.0359447	0
20180102	0.0152284	0	0	0	0	0	0	0.00507614	0.0467005	0
20180103	0.00850851	0	0.0025025	0	0	0	0.000500501	0.0035035	0.0710711	0
20180104	0.0111663	0	0	0	0	0	0	0.00496278	0.0657568	0.00124069
20180105	0.0122494	0.00111359	0.00111359	0	0	0	0	0.00445434	0.032294	0
20180106	0.0115132	0	0	0	0	0	0	0.00493421	0.03125	0.00164474
20180107	0.0185759	0	0.00619195	0	0	0	0	0.00309598	0.0541796	0
20180108	0.0383142	0	0	0	0	0	0	0	0.0306513	0
20180109	0.0301205	0	0	0	0	0	0.00401606	0.00200803	0.0441767	0.00401606
20180110	0.0195122	0	0	0	0	0	0	0.00487805	0.0211382	0
20180111	0.013459	0	0	0	0	0	0	0.00403769	0.0323015	0.0013459
20180112	0.0275229	0	0	0	0	0	0	0.00611621	0.0183486	0
20180114	0.027907	0	0	0	0	0	0	0.00465116	0.0372093	0
20180115	0.0430108	0	0.00268817	0	0	0	0	0.0107527	0.0537634	0
20180116	0.0121212	0	0	0	0	0	0	0.0040404	0.0444444	0
20180117	0.0106572	0.0017762	0	0	0	0	0	0.00888099	0.044405	0
20180118	0.00879765	0	0	0	0	0	0	0.0058651	0.0278592	0
20180119	0.0151229	0	0	0	0	0	0	0.00378072	0.073724	0
20180120	0.0130152	0	0	0	0	0	0	0.00433839	0.0238612	0
20180122	0.00713436	0	0	0	0	0	0	0.00832342	0.0475624	0
20180123	0.0295276	0	0.00787402	0	0	0	0	0	0.0728346	0
20180124	0.0197368	0	0	0	0	0	0.00164474	0.00328947	0.0476974	0
20180125	0.0102389	0	0	0	0	0	0	0.00455063	0.0614334	0.00113766
20180126	0.00932091	0	0	0	0	0	0	0.00532623	0.023968	0
20180127	0.00913242	0	0	0	0	0	0.000652316	0.00326158	0.0332681	0
20180129	0.0146104	0	0	0	0	0	0	0.00324675	0.025974	0
20180130	0.0118343	0	0	0	0	0	0	0.00394477	0.0315582	0
20180131	0.00772798	0	0	0	0	0	0	0.00618238	0.0355487	0.0015456
20180201	0.019469	0	0.0106195	0	0	0	0.00353982	0	0.141593	0
20180202	0.00949094	0	0	0	0	0	0.00258844	0.00345125	0.0569456	0.000862813
20180203	0.00743187	0	0	0	0	0	0	0.00247729	0.0222956	0
20180204	0.0179445	0	0	0	0	0	0	0.00163132	0.0750408	0
20180205	0.0160256	0	0.00106838	0	0	0	0	0.00213675	0.0448718	0
20180206	0.0108597	0	0	0	0	0	0	0.00180995	0.0733032	0
20180207	0.00869565	0	0.000543478	0	0	0	0	0.00543478	0.0527174	0
20180208	0.0126697	0	0	0	0	0	0	0.00361991	0.038914	0
20180209	0.00947368	0	0.00315789	0	0	0	0	0.00315789	0.0294737	0
20180210	0.0132383	0	0	0	0	0	0	0.00203666	0.0468432	0
20180211/1	0.0183784	0	0.00756757	0	0	0	0	0.00108108	0.0616216	0
20180212	0.011583	0	0	0	0	0	0	0.003861	0.0472973	0
20180215	0.0221088	0.00170068	0	0	0	0	0	0	0.0782313	0
20180216	0.0166389	0	0	0	0	0	0	0.00166389	0.0399334	0
20180217	0.028169	0	0.0056338	0	0	0	0.00985915	0.00140845	0.142254	0
20180218	0.0125241	0	0	0	0	0	0.00770713	0.00192678	0.114644	0
20180219	0.0292887	0	0	0	0	0	0	0.0013947	0.0488145	0
20180220	0.0109034	0	0	0	0	0	0	0.00233645	0.0623053	0.000778816
20180221	0.0243902	0	0.00221729	0	0	0	0	0	0.075388	0
20180222	0.0155172	0	0	0	0	0	0	0.00172414	0.0637931	0
20180223	0.0111111	0	0.00277778	0	0	0	0.00416667	0.00277778	0.0430556	0
20180225	0.0335917	0	0.0103359	0	0	0	0	0	0.0413437	0
20180226	0.0132042	0.000880282	0.000880282	0.00176056	0	0	0.00440141	0.000880282	0.132042	0
20180228	0.0109556	0	0	0	0	0	0	0.00243457	0.121729	0.00182593
20180303	0.00862069	0	0	0	0	0	0.00287356	0.00383142	0.0584291	0
20180304	0.032	0	0.0032	0	0	0	0	0.0016	0.0672	0.0016
20180306	0.0108342	0	0	0	0	0	0	0.00433369	0.028169	0
20180307/2	0.01657	0	0.0074565	0	0	0	0	0.006628	0.0356255	0
20180308/2	0.0249187	0	0.00541712	0	0	0	0	0.00108342	0.137595	0
20180309/2	0.012926	0	0.000587544	0	0	0	0	0.00352526	0.0757932	0
20180310	0.0263158	0	0	0	0	0	0	0.00202429	0.097166	0
20180311	0.0256709	0	0.00233372	0	0	0	0.00350058	0.00116686	0.050175	0
20180312	0.00642857	0	0	0	0	0	0	0.005	0.0735714	0
20180314	0.0187431	0	0	0	0	0	0	0.00220507	0.0242558	0
20180315	0.0176211	0	0	0	0	0	0	0.00220264	0.0704846	0
20180316/1	0.0238394	0	0	0	0	0	0	0.00250941	0.0326223	0
20180316/2	0.0154044	0.0012837	0.00192555	0	0	0	0.00192555	0.00320924	0.0616175	0
20180316/3	0.0232859	0	0	0	0	0	0	0.00517464	0.0465718	0.00129366
20180317/1	0.0301587	0	0	0	0	0	0	0.0015873	0.0253968	0
20180317/2	0.0237342	0	0	0	0	0	0	0.00158228	0.0712025	0
20180318/1	0.0194872	0	0	0	0	0	0	0.00205128	0.0225641	0
20180318/2	0.0054315	0.0006035	0	0	0	0	0	0.0030175	0.073627	0
20180319/2	0.0208044	0.00138696	0.00901526	0.000693481	0	0	0.00208044	0.000693481	0.106796	0
20180320	0.0256849	0	0.00513699	0	0	0	0	0	0.0273973	0
20180321	0.0143296	0	0	0	0	0	0.00102354	0.00204708	0.0706244	0
20180322	0.0170503	0.000852515	0.00341006	0	0	0	0	0.000852515	0.0306905	0
20180323	0.0121163	0.00161551	0.00161551	0	0	0	0	0.00242326	0.0339257	0
20180324	0.00738007	0	0	0	0	0	0	0.00369004	0.0747232	0
20180325	0.0165441	0.00122549	0.00428922	0	0	0	0.00428922	0.00122549	0.0655637	0
20180326	0.0224289	0.000547046	0	0	0	0	0.00875274	0.00164114	0.132932	0
20180327	0.0395928	0.00226244	0.00678733	0	0	0	0.0226244	0.00226244	0.116516	0
20180328/3	0.0161551	0	0.00403877	0	0	0	0.00323102	0.00161551	0.0581583	0
20180329	0.0214559	0	0.00383142	0	0	0	0.0045977	0.00229885	0.0452107	0
20180330/1	0.0103493	0	0	0	0	0	0	0.00129366	0.0284605	0
20180330/2	0.011925	0	0	0	0	0	0	0	0.0340716	0
20180331/1	0.00641026	0.000582751	0	0.0011655	0	0.0011655	0.00407925	0.00291375	0.117716	0
20180331/2	0.0145149	0	0	0	0	0	0	0.00152788	0.0229183	0
20180401/1	0.0210526	0	0	0	0	0	0	0	0.0292398	0
20180402/1	0.00702028	0	0	0	0	0	0	0.00234009	0.0343214	0
20180402/2	0.0171053	0.00394737	0.00394737	0	0	0	0	0	0.0276316	0
20180405	0.0152284	0	0	0	0	0	0	0	0.0152284	0
20180406	0.0079023	0.00143678	0	0.000718391	0	0	0.0100575	0.000718391	0.150862	0
20180408	0.00717703	0	0	0	0	0	0	0.0015949	0.015949	0
20180409	0.00917431	0	0	0	0	0	0	0.00131062	0.0642202	0
20180410	0.00976709	0	0.00601052	0	0.000751315	0	0.00375657	0	0.0300526	0
20180411	0.0294494	0	0.0108835	0	0	0	0.00512164	0.00256082	0.0672215	0
20180412	0.00599251	0	0	0	0	0	0.00224719	0.00149813	0.110861	0
20180413	0.0178082	0	0	0	0	0	0.00136986	0.00136986	0.0506849	0
20180414	0.0190678	0	0.00282486	0	0	0	0	0.00211864	0.0600282	0
20180415	0.01221	0	0	0	0	0	0	0.001221	0.0781441	0
20180416	0.0159644	0	0.00392567	0	0	0	0	0.00287883	0.0565297	0
20180417	0.00734523	0	0	0	0	0	0	0.00209864	0.0346275	0
20180418/1	0.00782123	0	0	0	0	0	0.00335196	0.00111732	0.0938547	0
20180419/2	0.011236	0	0.00093633	0	0	0	0.00374532	0	0.071161	0
20180420	0.0067659	0	0	0	0	0	0.00135318	0.00270636	0.0331529	0
20180422/1	0.00800641	0	0.00160128	0	0	0	0.00240192	0.00160128	0.179343	0
20180422/2	0.0139501	0	0.00440529	0	0	0	0.00220264	0.00146843	0.0763583	0
20180423	0.010101	0.000481	0.000962001	0	0	0	0.010582	0.002405	0.0658971	0
20180424/1	0.0107991	0	0	0	0	0	0.00431965	0.00107991	0.0410367	0
20180424/2	0.00574053	0	0	0	0	0	0	0.00401837	0.0941447	0
20180425	0.0124069	0	0	0	0	0	0.00682382	0.00248139	0.149504	0
20180427/1	0.0168634	0	0	0	0	0	0.00168634	0.00168634	0.0725126	0
20180427/2	0.00899743	0	0	0	0	0	0	0.00257069	0.0784062	0
20180428	0.0111111	0.0010101	0.0030303	0	0	0	0	0.0040404	0.0343434	0
20180429	0.029164	0	0.00777706	0	0	0	0.00259235	0.00324044	0.051199	0
20180430/2	0.00729927	0	0.00132714	0	0	0	0.00597213	0.00398142	0.16722	0
20180504	0.0175029	0	0.00466744	0	0	0	0	0.00350058	0.0490082	0
20180505	0.0168161	0	0.0044843	0	0	0	0	0.00224215	0.0201794	0
20180507	0.0132878	0	0.0022779	0	0	0	0.00189825	0.00189825	0.0759301	0
20180508	0.013253	0.000240964	0.00337349	0	0	0	0.00240964	0.0026506	0.0763855	0
20180510	0.0182609	0	0	0	0	0	0.00173913	0.000869565	0.233043	0
20180511	0.0178042	0.00098912	0	0	0	0	0	0.00395648	0.0296736	0
20180513	0.0113447	0	0.00533867	0.000333667	0	0	0.00967634	0.00233567	0.0694027	0
20180514	0.0142519	6.99072e-05	0	0	0	0	0	0.00149031	0.0268256	0
20180516	0.0142218	6.89609e-05	0	0	0	0	0.00237812	0.00118906	0.255648	0
20180517/1	0.0141917	6.80147e-05	0.00552486	0	0	0	0	0.00276243	0.0552486	0
20180519	0.0141616	6.70685e-05	0.00295858	0	0	0	0	0.00493097	0.0226824	0
20180520	0.0141315	6.61222e-05	0	0	0	0	0.0106253	0.000408664	0.263588	0
20180523	0.0141014	6.5176e-05	0.00607287	0	0	0	0	0	0.0182186	0
20180525/1	0.0140713	6.42298e-05	0	0	0	0	0	0.00223214	0.114286	0
20180525/2	0.0140411	6.32835e-05	0.00679117	0	0	0	0.00169779	0.00169779	0.0509338	0
20180526/1	0.014011	6.23373e-05	0	0	0	0	0	0	0.0184049	0
20180526/2	0.0139809	6.13911e-05	0	0.00074129	0	0	0.00148258	0.00222387	0.0622683	0
20180528/1	0.0139508	6.04448e-05	0	0	0.00165654	0	0.00662617	0.00110436	0.268912	0
20180528/2	0.0139207	5.94986e-05	0	0	0	0	0.00513196	0.00219941	0.0337243	0
20180529	0.0138906	5.85524e-05	0.00607064	0	0	0	0.00110375	0.0057947	0.0485651	0
20180530	0.0138605	5.76061e-05	0.00305033	0	0	0	0	0.00254194	0.216573	0
20180531/1	0.0138303	5.66599e-05	0.000359712	0	0	0	0.0028777	0.00323741	0.0647482	0
20180531/2	0.0138002	5.57137e-05	0	0	0	0	0.00249377	0.00249377	0.0914381	0
20180602	0.0137701	5.47674e-05	0.00100402	0	0	0	0	0.00301205	0.0120482	0
20180603	0.01374	5.38212e-05	0	0	0	0	0	0.0010929	0.0983607	0
20180604/1	0.0137099	5.2875e-05	0	0	0	0	0	0.00271444	0.0933768	0
20180604/2	0.0136798	5.19287e-05	0.00524246	0	0	0	0	0.00131062	0.0209699	0
20180605	0.0136497	5.09825e-05	0.00190658	0	0	0	0.000953289	0.00190658	0.0190658	0
20180606	0.0136195	5.00363e-05	0	0	0	0	0	0.00326158	0.107632	0
20180607	0.0135894	4.909e-05	0	0	0	0	0	0.000874891	0.214348	0
20180608	0.0135593	4.81438e-05	0	0	0	0	0	0.00245298	0.0212592	0
20180609	0.0135292	4.71976e-05	0	0	0	0	0	0.00231839	0.112828	0
20180610	0.0134991	4.62513e-05	0.0057334	0	0	0	0.00621118	0.00143335	0.112279	0
20180611/1	0.013469	4.53051e-05	0	0	0	0	0.02	0.00285714	0.1	0
20180611/2	0.0134389	4.43588e-05	0	0	0	0	0.00387973	0	0.0698351	0
20180612	0.0134087	4.34126e-05	0	0.00028006	0	0	0.00541449	0.000933532	0.364078	0
20170613	0.0133786	4.24664e-05	0	0	0	0	0	0.00280112	0.0539216	0
20180614/1	0.0133485	4.15201e-05	0	0	0	0	0	0.00119332	0.0190931	0
20180615	0.0133184	4.05739e-05	0	0.000972763	0	0	0	0.00291829	0.0972763	0
201850616/1	0.0132883	3.96277e-05	0.00230947	0	0	0	0.00384911	0.00384911	0.0177059	0
201850616/2	0.0132582	3.86814e-05	0	0	0	0	0	0.00205867	0.0591868	0
20180617	0.0132281	3.77352e-05	0	0	0	0	0	0.00296956	0.0378619	0
20180618	0.0131979	3.6789e-05	0	0	0	0	0	0.00262009	0.0855895	0
20180619	0.0131678	3.58427e-05	0	0	0	0	0.0167347	0.00204082	0.0767347	0
20180620/1	0.0131377	3.48965e-05	0.0039968	0	0	0	0.00639488	0.000799361	0.136691	0
20180620/2	0.0131076	3.39503e-05	0	0	0	0	0.0118694	0.00197824	0.0217606	0
20180621/1	0.0130775	3.3004e-05	0.000675904	0.000337952	0	0.00202771	0.00236566	0.00371747	0.146671	0
20180621/2	0.0130474	3.20578e-05	0	0	0	0	0	0.0026362	0.0518453	0
20180622/1	0.0130173	3.11116e-05	0	0	0	0	0.00834798	0.000878735	0.0971002	0
20180622/2	0.0129871	3.01653e-05	0.00105485	0	0	0	0	0.0021097	0.0474684	0
20180623/1	0.012957	2.92191e-05	0	0	0	0	0.0031746	0.0349206	0.377778	0
20180623/2	0.0129269	2.82729e-05	0	0	0.00261506	0.00156904	0.00366109	0.00104603	0.157427	0
20180625	0.0128968	2.73266e-05	0.000819001	0	0	0	0.000819001	0.002457	0.031122	0
20180628/1	0.0128667	2.63804e-05	0.00217865	0	0	0	0.0119826	0.00108932	0.0424837	0
20180628/2	0.0128366	2.54342e-05	0.00235073	0	0	0	0.00282087	0.00329102	0.0446638	0
20180629/2	0.0128065	2.44879e-05	0.00017854	0	0.00017854	0.000535619	0.00232101	0.00428495	0.0730227	0
20180630	0.0127763	2.35417e-05	0.00124922	0	0	0	0.00124922	0.00124922	0.129919	0
20180701/2	0.0127462	2.25955e-05	0.00233372	0	0	0	0	0	0.0128355	0
20180702/1	0.0127161	2.16492e-05	0.0124309	0	0	0	0	0.00138122	0.0241713	0
20180702/2	0.012686	2.0703e-05	0.00289352	0	0	0	0	0.00173611	0.156829	0
20180703/1	0.0126559	1.97568e-05	0.00289575	0	0	0	0	0.0019305	0.015444	0
20180704/1	0.0126258	1.88105e-05	0	0	0	0	0	0.0034965	0.0367133	0
20180705/1	0.0125957	1.78643e-05	0	0	0	0	0.00335008	0.00670017	0.0536013	0
20180705/2	0.0125655	1.69181e-05	0.00385728	0	0	0	0.0173578	0.00096432	0.0945034	0
20180706/1	0.0125354	1.59718e-05	0.000755287	0	0	0	0	0.00226586	0.0113293	0
20180707/1	0.0125053	1.50256e-05	0.000710227	0	0	0	0	0.00213068	0.0319602	0
20180707/2	0.0124752	1.40793e-05	0	0	0	0	0	0.00179051	0.0259624	0
20180708/2	0.0124451	1.31331e-05	0.00398671	0	0	0	0.000664452	0.0013289	0.0385382	0
20180709/1	0.012415	1.21869e-05	0.0021164	0	0	0	0	0.0031746	0.0253968	0
20180711	0.0123849	1.12406e-05	0	0	0	0	0	0	0.0268873	0
20180714	0.0123547	1.02944e-05	0.0027688	0	0	0	0.00507614	0.00184587	0.0549146	0
20180716/1	0.0123246	9.34818e-06	0.00384246	0	0.000480307	0	0.000960615	0.000960615	0.0403458	0
20180716/2	0.0122945	8.40194e-06	0.00134318	0	0.00134318	0	0.00671592	0.00134318	0.0255205	0
20180719	0.0122644	7.45571e-06	0.002693	0	0	0.000897666	0.00359066	0.00179533	0.0260323	0
20180720/2	0.0122343	6.50947e-06	0.00356824	0	0	0	0.00178412	0.000892061	0.0615522	0
20180722	0.0122042	5.56324e-06	0.002106	0	0	0	0.0001404	0.00561601	0.0441558	0
20180723/1	0.0121741	4.61701e-06	0.00646353	0	0	0	0	0	0.0369344	0
20180723/2	0.0121439	3.67077e-06	0	0	0	0	0.00142045	0.00142045	0.0582386	0
20180725/1	0.0121138	2.72454e-06	0	0	0	0	0.0156472	0.000711238	0.108108	0
20180726	0.0120837	1.7783e-06	0.00547945	0	0	0	0.00438356	0.00273973	0.0723288	0
20180729	0.0120536	8.32068e-07	0.00522648	0	0	0	0	0.00174216	0.0357143	0
20180730/1	0.0120235	-1.14167e-07	0.00325468	0	0	0	0	0.00081367	0.0349878	0
20180731	0.0119934	-1.0604e-06	0	0	0	0	0.00883652	0	0.0500736	0
20180802/2	0.0119633	-2.00664e-06	0	0	0	0	0	0.00117786	0.0270907	0
20180803/2	0.0119331	-2.95287e-06	0	0	0	0	0.00867052	0.00192678	0.0404624	0
20180805	0.011903	-3.8991e-06	0	0	0	0	0.00949525	0.00449775	0.0664668	0
20180806/1	0.0118729	-4.84534e-06	0.00712831	0	0	0	0	0	0.0183299	0
20180806/2	0.0118428	-5.79157e-06	0	0	0	0	0	0.00253378	0.0380068	0
20180807	0.0118127	-6.73781e-06	0	0	0	0	0.0166334	0.000665336	0.0825017	0
20180808	0.0117826	-7.68404e-06	0	0	0	0	0	0.0025974	0.0640693	0
20180810/2	0.0117525	-8.63028e-06	0.00459559	0	0	0	0.000919118	0.000919118	0.0257353	0
20180811/2	0.0117223	-9.57651e-06	0	0	0	0	0	0.00213447	0.036286	0
20180812	0.0116922	-1.05227e-05	0	0	0	0	0	0.00212089	0.0668081	0
20180813/1	0.0116621	-1.1469e-05	0.00229358	0	0	0	0	0	0.0206422	0
20180813/2	0.011632	-1.24152e-05	0.000489237	0	0	0	0.000978474	0.00342466	0.0337573	0
20180814/1	0.0116019	-1.33614e-05	0	0	0	0	0	0.00114155	0.0388128	0
20180814/2	0.0115718	-1.43077e-05	0.00100503	0.00100503	0	0.0040201	0.00603015	0	0.0301508	0
20180816/2	0.0115417	-1.52539e-05	0.00256301	0	0	0	0	0.00341734	0.0333191	0
20180817/1	0.0115115	-1.62002e-05	0.00121605	0	0.000810701	0.00324281	0.00648561	0.00202675	0.143089	0
20180817/2	0.0114814	-1.71464e-05	0	0	0	0	0	0.00208551	0.0187696	0
20180818/2	0.0114513	-1.80926e-05	0	0	0	0	0.00308801	0.00205867	0.0483788	0
20180818/3	0.0114212	-1.90389e-05	0.00732218	0	0	0	0	0.00261506	0.0282427	0
20180819	0.0113911	-1.99851e-05	0.00128205	0	0	0	0.000641026	0.00192308	0.0282051	0
20180820/1	0.011361	-2.09313e-05	0	0	0	0	0.00119546	0.00179319	0.0412433	0
20180820/2	0.0113309	-2.18776e-05	0	0	0	0	0	0.00212766	0.0340426	0
20180821/1	0.0113007	-2.28238e-05	0.00450197	0	0	0	0.000562746	0.000562746	0.0348903	0
20180821/2	0.0112706	-2.377e-05	0	0	0	0	0	0.00202634	0.0374873	0
20180822	0.0112405	-2.47163e-05	0.000882613	0	0	0	0	0.000882613	0.0132392	0
20180823/1	0.0112104	-2.56625e-05	0.00828313	0	0	0	0.00150602	0.000753012	0.0406627	0
20180823/2	0.0111803	-2.66087e-05	0	0	0	0	0	0.00182648	0.0310502	0
20180825	0.0111502	-2.7555e-05	0	0	0	0	0.00372439	0	0.0363128	0
20180826/1	0.0111201	-2.85012e-05	0	0	0	0	0.000596303	0.00298151	0.025641	0
20180826/2	0.0110899	-2.94474e-05	0	0	0	0	0	0.00205973	0.0360453	0
20180826/3	0.0110598	-3.03937e-05	0	0	0	0	0.000868056	0.00173611	0.0303819	0
20180827	0.0110297	-3.13399e-05	0.00676183	0	0	0	0	0.000751315	0.0157776	0
20180828/2	0.0109996	-3.22861e-05	0	0	0	0	0	0.00389864	0.0243665	0
20180829/2	0.0109695	-3.32324e-05	0.00495616	0.000381243	0	0	0	0.00304994	0.0667175	0
20180830/2	0.0109394	-3.41786e-05	0	0	0	0	0.000925069	0.00277521	0.0360777	0
20180831	0.0109093	-3.51248e-05	0.00701139	0	0	0	0	0	0.0280456	0
20180901	0.0108791	-3.60711e-05	0.0013947	0	0	0	0	0.0027894	0.0390516	0
20180902	0.010849	-3.70173e-05	0	0	0	0	0.00853659	0.000813008	0.106911	0
20180903/1	0.0108189	-3.79635e-05	0.00496032	0	0	0	0	0	0.0257937	0
20180903/2	0.0107888	-3.89098e-05	0	0	0	0	0	0.00292398	0.0263158	0
20180904/1	0.0107587	-3.9856e-05	0.00455581	0	0	0	0	0	0.0136674	0
20180904/2	0.0107286	-4.08022e-05	0	0	0	0	0	0.00138122	0.0110497	0
20180905	0.0106985	-4.17485e-05	0	0	0	0	0	0.00188857	0.0169972	0
20180906/1	0.0106683	-4.26947e-05	0	0	0	0	0	0.00138122	0.0151934	0
20180906/2	0.0106382	-4.36409e-05	0.00148699	0	0	0	0.000743494	0.00223048	0.0542751	0
20180908	0.0106081	-4.45872e-05	0.0053528	0	0	0	0.00340633	0.00243309	0.0413625	0
20180909	0.010578	-4.55334e-05	0	0	0	0	0.00112994	0.00225989	0.0638418	0
20180910/1	0.0105479	-4.64797e-05	0.00431965	0	0	0	0	0.00215983	0.0280778	0
20180910/2	0.0105178	-4.74259e-05	0	0	0	0	0.00278396	0.00111359	0.0517817	0
20180911	0.0104877	-4.83721e-05	0.00398479	0	0.000362253	0.000181127	0.00235465	0.00326028	0.045825	0
20180912/1	0.0104575	-4.93184e-05	0	0	0	0	0.002149	0.002149	0.0537249	0
20180912/2	0.0104274	-5.02646e-05	0	0	0	0	0.00180505	0.00180505	0.032491	0
20180913	0.0103973	-5.12108e-05	0	0	0	0	0	0.003663	0.028083	0
20180914	0.0103672	-5.21571e-05	0.00699301	0	0	0	0.000437063	0.00218531	0.157343	0.000437063
20180915	0.0103371	-5.31033e-05	0	0	0	0	0	0.00312744	0.0547303	0
20180916	0.010307	-5.40495e-05	0	0	0	0	0	0	0.0235911	0
20180917/1	0.0102769	-5.49958e-05	0.00408372	0	0	0	0.00306279	0.00204186	0.0372639	0
20180917/2	0.0102467	-5.5942e-05	0.000684697	0	0	0	0.0119822	0.000342349	0.138993	0
20180918	0.0102166	-5.68882e-05	0	0.00111982	0	0	0	0.00223964	0.0246361	0
20180919/2	0.0101865	-5.78345e-05	0.0060906	0	0	0	0	0.00152265	0.0285497	0
20180920	0.0101564	-5.87807e-05	0.000855432	0	0	0	0.000855432	0.00171086	0.0248075	0.000855432
20180921	0.0101263	-5.97269e-05	0	0	0	0	0	0.00227531	0.0466439	0
20180923	0.0100962	-6.06732e-05	0.00252207	0	0	0	0.00168138	0.00168138	0.0811265	0.000420345
20180924/1	0.0100661	-6.16194e-05	0.00235664	0	0	0	0	0.00157109	0.0274941	0
20180924/2	0.0100359	-6.25656e-05	0	0	0	0	0.00272109	0.00136054	0.0857143	0
20180925	0.0100058	-6.35119e-05	0	0	0	0	0.00439975	0.00125707	0.0710245	0
20180926/1	0.00997572	-6.44581e-05	0	0	0	0	0	0.00110988	0.0244173	0
20180926/2	0.00994561	-6.54043e-05	0	0	0	0	0	0.00220751	0.0275938	0
20180927	0.00991549	-6.63506e-05	0	0	0	0	0	0.00149701	0.0583832	0
20180928	0.00988538	-6.72968e-05	0.00393185	0	0	0.00196592	0.00393185	0.000655308	0.129751	0
20180929	0.00985526	-6.8243e-05	0.00090009	0	0	0	0	0.00225023	0.0270027	0
20180930	0.00982515	-6.91893e-05	0	0	0	0	0	0.00132802	0.0438247	0
20181001	0.00979504	-7.01355e-05	0.00777706	0	0	0	0.00129618	0.000648088	0.0635126	0
20181002	0.00976492	-7.10817e-05	0	0	0	0	0.00240577	0.00240577	0.145148	0
20181003	0.00973481	-7.2028e-05	0	0	0.000673401	0	0.00538721	0.0020202	0.0720539	0
20181004/1	0.00970469	-7.29742e-05	0	0	0	0	0.00153139	0.00255232	0.0331802	0
20181005/1	0.00967458	-7.39204e-05	0	0	0	0	0.00243902	0	0.0268293	0
20181005/2	0.00964446	-7.48667e-05	0.00559493	0	0	0	0.00186498	0.00223797	0.0693771	0
20181006	0.00961435	-7.58129e-05	0	0	0.000958773	0	0	0.000958773	0.0690316	0.000958773
20181007	0.00958424	-7.67592e-05	0.0090036	0	0	0	0.00240096	0.00180072	0.0408163	0.00060024
20181008/1	0.00955412	-7.77054e-05	0.00869565	0.000621118	0	0	0.00124224	0.000621118	0	0
20181008/2	0.00952401	-7.86516e-05	0	0	0	0	0.012605	0.00180072	0.0876351	0
20181009	0.00949389	-7.95979e-05	0	0	0	0	0	0.0021978	0.043956	0
20181010/1	0.00946378	-8.05441e-05	0.00454545	0	0	0	0.00555556	0.0020202	0.0626263	0
20181011/1	0.00943366	-8.14903e-05	0	0	0	0	0.00319744	0.00319744	0.0327738	0.000799361
20181012	0.00940355	-8.24366e-05	0	0	0	0	0	0.00138696	0.0554785	0
20181013	0.00937344	-8.33828e-05	0	0	0.000878735	0	0.00702988	0.00307557	0.132689	0.000439367
20181014	0.00934332	-8.4329e-05	0.00176367	0.00176367	0	0	0.00176367	0	0.0458554	0
20181015/1	0.00931321	-8.52753e-05	0.00280374	0.000373832	0	0.000186916	0.00317757	0.00205607	0.0734579	0
20181015/2	0.00928309	-8.62215e-05	0	0	0	0	0	0.00247117	0.0799012	0
20181016/2	0.00925298	-8.71677e-05	0	0	0	0	0.00077101	0.00231303	0.0346955	0
20181017/2	0.00922286	-8.8114e-05	0.000832986	0	0.000416493	0.000416493	0.00416493	0.00249896	0.111204	0.000416493
20181018/1	0.00919275	-8.90602e-05	0	0	0	0	0	0	0.0213904	0
20181018/2	0.00916264	-9.00064e-05	0	0	0	0	0	0.00442087	0.020336	0
20181018/3	0.00913252	-9.09527e-05	0	0	0	0	0	0	0.0408998	0
20181019	0.00910241	-9.18989e-05	0	0	0	0	0	0	0.0341207	0
20181020/1	0.00907229	-9.28451e-05	0.00483425	0.000690608	0	0	0	0.00207182	0.0227901	0
20181020/2	0.00904218	-9.37914e-05	0.00118906	0	0	0	0	0.00237812	0.0297265	0
20181021	0.00901206	-9.47376e-05	0	0	0	0	0	0.002331	0.0221445	0
20181022/1	0.00898195	-9.56838e-05	0.00183318	0	0.00091659	0	0.00183318	0.00091659	0.0394134	0
20181022/2	0.00895184	-9.66301e-05	0.00545455	0	0	0	0	0.000909091	0.0281818	0
20181023	0.00892172	-9.75763e-05	0	0	0.00168067	0	0	0	0.0134454	0.00168067
20181025	0.00889161	-9.85225e-05	0	0	0	0	0.00933786	0.000848896	0.0670628	0
20181026	0.00886149	-9.94688e-05	0	0	0	0	0.00674764	0.00269906	0.022942	0
20181027	0.00883138	-0.000100415	0.000761035	0	0	0	0.00989346	0.00152207	0.10274	0
20181028	0.00880126	-0.000101361	0.0026362	0	0	0	0	0.000878735	0.0254833	0.00175747
20181029/1	0.00877115	-0.000102307	0.00535332	0	0	0.00107066	0.00214133	0	0.0214133	0
20181029/2	0.00874104	-0.000103254	0.00062461	0	0	0	0.00062461	0.00187383	0.0443473	0
20181030/2	0.00871092	-0.0001042	0	0	0	0	0	0.000967118	0.0918762	0
20181031	0.00868081	-0.000105146	0	0	0	0	0	0.00110988	0.116537	0
20181101/1	0.00865069	-0.000106092	0.0177986	0.0177986	0	0	0.00702576	0.00140515	0.0533958	0
20181102	0.00862058	-0.000107039	0.00156658	0	0	0	0.00313316	0.00156658	0.0266319	0
20181103	0.00859046	-0.000107985	0	0.000704225	0	0	0	0.0028169	0.056338	0
20181104	0.00856035	-0.000108931	0	0	0	0	0.0025974	0.0012987	0.0246753	0
20181105/1	0.00853024	-0.000109877	0.00202634	0	0	0	0	0	0.0314083	0
20181105/2	0.00850012	-0.000110824	0	0	0	0	0.0138122	0	0.0372928	0
20181105/3	0.00847001	-0.00011177	0.00136426	0	0.000909504	0	0.00136426	0.00227376	0.0341064	0
20181106	0.00843989	-0.000112716	0	0	0	0	0	0.00264201	0.0422721	0
20181107	0.00840978	-0.000113662	0.00062461	0	0	0	0	0.00187383	0.0299813	0
20181108	0.00837966	-0.000114609	0	0	0.000597015	0	0.00179104	0.00358209	0.0752239	0
20181109	0.00834955	-0.000115555	0	0	0	0	0	0.00312744	0.0531665	0
20181110	0.00831944	-0.000116501	0.0054902	0	0	0	0.000784314	0.00235294	0.0556863	0
20181111	0.00828932	-0.000117447	0	0	0	0	0.00966608	0.000878735	0.0421793	0
20181112/1	0.00825921	-0.000118393	0.00424448	0	0.000848896	0	0	0.00169779	0.0186757	0.000848896
20181112/2	0.00822909	-0.00011934	0	0	0	0	0	0.00420364	0.0555815	0.000467071
20181113	0.00819898	-0.000120286	0	0	0	0.000806452	0.00645161	0.00403226	0.091129	0
20181114	0.00816886	-0.000121232	0.00435524	0	0	0	0.00132551	0.00435524	0.0378716	0
20181115	0.00813875	-0.000122178	0	0	0	0	0	0.00439883	0.0322581	0
20181116	0.00810864	-0.000123125	0.000751315	0	0	0	0.00150263	0.00150263	0.0383171	0
20181117/2	0.00807852	-0.000124071	0	0	0	0	0	0.00283688	0.0676123	0
20181118	0.00804841	-0.000125017	0	0	0	0	0	0.0042796	0.0306705	0
20181119/1	0.00801829	-0.000125963	0.00538048	0	0	0	0.00153728	0.00230592	0.0353574	0.00076864
20181119/2	0.00798818	-0.00012691	0.00868056	0	0	0	0.00434028	0	0.0355903	0
20181120/1	0.00795806	-0.000127856	0.00897098	0	0	0	0.00422164	0.00105541	0.0997361	0
20181120/2	0.00792795	-0.000128802	0.00120048	0	0	0	0.00540216	0.00360144	0.0666267	0
20181122/2	0.00789784	-0.000129748	0	0	0.0015456	0	0	0.00231839	0.0231839	0
20181123	0.00786772	-0.000130695	0.00477707	0	0	0	0	0.000796178	0.00796178	0
20181125	0.00783761	-0.000131641	0	0	0	0	0	0	0.028481	0
20181126/1	0.00780749	-0.000132587	0.00189753	0	0	0	0	0	0	0
20181126/2	0.00777738	-0.000133533	0	0.00100705	0.00302115	0.00302115	0.0020141	0	0.021148	0
20181127	0.00774726	-0.000134479	0	0	0	0	0	0.00314268	0.0301697	0
20181128	0.00771715	-0.000135426	0	0	0	0	0.002589	0	0.115858	0
20181129/2	0.00768704	-0.000136372	0	0	0	0	0.0138484	0.00145773	0.135569	0
20181130	0.00765692	-0.000137318	0	0	0	0	0	0.00364299	0.0282332	0
20181201	0.00762681	-0.000138264	0	0	0	0	0	0	0.0080429	0
20181202	0.00759669	-0.000139211	0	0	0	0	0.00177462	0.000887311	0.0363798	0
20181203/1	0.00756658	-0.000140157	0.00930521	0	0	0	0.00124069	0.000620347	0.0421836	0
20181203/2	0.00753646	-0.000141103	0	0	0	0	0	0.00192678	0.0500963	0
20181204	0.00750635	-0.000142049	0	0	0	0	0	0.00273723	0.020073	0
20181205/1	0.00747624	-0.000142996	0.00633663	0	0.00039604	0	0.00356436	0.00237624	0.0534653	0.00039604
20181205/2	0.00744612	-0.000143942	0.00853534	0.000682827	0	0	0.00273131	0.00170707	0.061113	0
20181206	0.00741601	-0.000144888	0	0	0	0	0	0.00119048	0.0321429	0
20181207	0.00738589	-0.000145834	0.00126422	0	0	0	0	0	0.0176991	0
20181208	0.00735578	-0.00014678	0	0	0	0	0	0	0.0710608	0
20181209	0.00732566	-0.000147727	0	0.000821018	0	0	0.00164204	0.000821018	0.0369458	0
20181210/1	0.00729555	-0.000148673	0.00512164	0	0.000640205	0	0	0.00128041	0.0185659	0
20181210/2	0.00726544	-0.000149619	0.00482625	0.00032175	0	0	0.001287	0.00289575	0.0263835	0
20181210/3	0.00723532	-0.000150565	0.0047619	0	0	0.000793651	0	0	0.00952381	0
20181211	0.00720521	-0.000151512	0	0	0	0	0	0	0.0311641	0
20181212	0.00717509	-0.000152458	0	0	0	0	0	0.00202977	0.082544	0.00067659
20181213	0.00714498	-0.000153404	0	0	0	0	0	0.00130293	0.0306189	0
20181215	0.00711486	-0.00015435	0	0	0	0	0	0.00088574	0.0558016	0
20181216	0.00708475	-0.000155297	0.0019685	0	0	0	0	0	0.0748031	0
20181217/1	0.00705464	-0.000156243	0	0	0	0	0	0	0.019305	0
20181217/2	0.00702452	-0.000157189	0.000424809	0	0	0	0	0.000849618	0.0433305	0
20181218/2	0.00699441	-0.000158135	0	0	0	0	0	0.00126904	0.0126904	0
20181219	0.00696429	-0.000159082	0.00314713	0	0.000786782	0	0	0.00157356	0.0220299	0.000786782
20181220/1	0.00693418	-0.000160028	0.00811843	0	0	0	0.00262655	0.00382044	0.0456065	0
20181220/2	0.00690406	-0.000160974	0	0	0	0	0	0.00118624	0.029656	0
20181221	0.00687395	-0.00016192	0	0	0	0	0	0.0015949	0.0255183	0
20181222/2	0.00684384	-0.000162866	0	0	0	0	0.00525762	0.00105152	0.0814932	0
20181223	0.00681372	-0.000163813	0.00153965	0	0	0	0	0	0.0200154	0
20181224/1	0.00678361	-0.000164759	0.0057554	0	0	0	0.000479616	0.000479616	0.0297362	0.000479616
20181224/3	0.00675349	-0.000165705	0	0.00119332	0	0	0	0	0.0286396	0
20181225	0.00672338	-0.000166651	0	0	0	0	0	0.00130124	0.0266753	0
20181226	0.00669327	-0.000167598	0	0	0	0	0	0.00174622	0.0261932	0
20181227	0.00666315	-0.000168544	0	0	0	0	0.00259067	0	0.0531088	0
20181228	0.00663304	-0.00016949	0.00136799	0	0	0	0	0.000683995	0.0164159	0
20181229	0.00660292	-0.000170436	0.000614251	0	0	0	0.00552826	0.000614251	0.0620393	0
20181231/1	0.00657281	-0.000171383	0	0	0	0	0	0.00252845	0.0404551	0
20181231/2	0.00654269	-0.000172329	0	0	0	0	0	0.000994036	0.0119284	0
20190103	0.00651258	-0.000173275	0	0	0	0	0	0.0035545	0.0296209	0
20190104	0.00648247	-0.000174221	0	0	0	0	0	0.000977517	0.0459433	0
20190105/1	0.00645235	-0.000175168	0.007263	0	0	0	0.0114679	0.00114679	0.121942	0.000382263
20190105/2	0.00642224	-0.000176114	0.00487013	0.000405844	0	0	0.000811688	0.00162338	0.0523539	0.000405844
20190106/2	0.00639212	-0.00017706	0	0	0	0	0.00191205	0.0012747	0.0325048	0
20190107/1	0.00636201	-0.000178006	0.00167645	0	0	0	0	0.000838223	0.0243085	0.000838223
20190107/2	0.00633189	-0.000178952	0.00499465	0	0	0	0.000713521	0.00214056	0.0224759	0
20190108	0.00630178	-0.000179899	0	0	0	0	0	0.00200669	0.0301003	0.000668896
20190109	0.00627167	-0.000180845	0	0	0	0	0	0	0.0391892	0
20190110/2	0.00624155	-0.000181791	0	0	0	0	0	0	0.0119826	0
20190111	0.00621144	-0.000182737	0	0	0	0	0	0.0027933	0.0272346	0.000698324
20190112/1	0.00618132	-0.000183684	0.00342969	0	0	0	0.000489956	0.00244978	0.0191083	0
20190112/2	0.00615121	-0.00018463	0	0	0	0	0	0.00728863	0.0364431	0
20190113	0.00612109	-0.000185576	0.00956284	0.000546448	0	0	0	0.00245902	0.0478142	0.000273224
20190114/1	0.00609098	-0.000186522	0.00821509	0	0	0	0	0.00224048	0.0231516	0.000746826
20190114/2	0.00606087	-0.000187469	0.00147783	0	0	0	0.00394089	0.000492611	0.0541872	0
20190115	0.00603075	-0.000188415	0	0	0	0	0	0.0019305	0.0260618	0
20190116/2	0.00600064	-0.000189361	0	0	0	0	0.00384615	0.0021978	0.107692	0.000549451
20190117	0.00597052	-0.000190307	0	0	0	0	0	0.000852515	0.028133	0
20190118	0.00594041	-0.000191254	0	0	0	0	0	0.003	0.017	0.001
20190119	0.00591029	-0.0001922	0.00560538	0	0	0	0.00336323	0.000560538	0.0532511	0
20190120/1	0.00588018	-0.000193146	0.0179232	0	0	0	0	0.00170697	0.0679943	0
20190120/2	0.00585007	-0.000194092	0	0	0.000691563	0	0.00311203	0.00172891	0.0515214	0
20190121/1	0.00581995	-0.000195038	0.0132861	0.00044287	0	0	0.00221435	0	0.0535872	0.00044287
20190121/2	0.00578984	-0.000195985	0	0	0	0	0.00421348	0.00210674	0.0323034	0
20190124	0.00575972	-0.000196931	0.00117371	0	0	0	0.00821596	0.00352113	0.0446009	0
20190125	0.00572961	-0.000197877	0.00200938	0	0	0	0	0.00267917	0.0227729	0
20190126	0.00569949	-0.000198823	0.0013844	0.00184587	0.00415321	0.00323027	0.0156899	0.0013844	0.129672	0
20190127	0.00566938	-0.00019977	0	0	0	0	0.00171086	0.00171086	0.0299401	0
20190128/1	0.00563927	-0.000200716	0.00308325	0	0	0	0	0.0020555	0.0184995	0
20190128/2	0.00560915	-0.000201662	0.00448766	0	0	0	0	0.00149589	0.0216904	0
20190129	0.00557904	-0.000202608	0.00102669	0	0	0	0	0.00102669	0.0143737	0
20190131/1	0.00554892	-0.000203555	0	0	0	0	0	0.00205761	0.0339506	0
20190131/2	0.00551881	-0.000204501	0	0	0	0	0	0.00275482	0.0209366	0
20190203	0.00548869	-0.000205447	0	0	0	0	0	0.00486381	0.0330739	0.000972763
20190204/1	0.00545858	-0.000206393	0.00842021	0	0	0	0.000400962	0.00160385	0.031676	0
20190205/1	0.00542847	-0.000207339	0.00570776	0	0.000285388	0	0.00371005	0.00285388	0.0699201	0
20190205/2	0.00539835	-0.000208286	0.00451807	0	0	0	0.00150602	0.00263554	0.0331325	0
20190206	0.00536824	-0.000209232	0	0	0	0	0	0.00191449	0.0280791	0
20190207	0.00533812	-0.000210178	0.000785546	0	0	0	0	0.00157109	0.0164965	0
20190208/1	0.00530801	-0.000211124	0	0	0	0	0.0106242	0	0.0318725	0
20190209	0.00527789	-0.000212071	0	0	0	0	0.00196464	0.00343811	0.03389	0
20190211/1	0.00524778	-0.000213017	0.00513406	0	0	0	0	0.000570451	0.017684	0
20190212	0.00521767	-0.000213963	0	0	0	0	0	0.00500835	0.0534224	0
20190214	0.00518755	-0.000214909	0	0	0	0	0	0	0.02	0
20190215	0.00515744	-0.000215856	0	0	0	0	0.00882117	0.00240577	0.0537289	0
20190216	0.00512732	-0.000216802	0.000942507	0	0	0	0	0.00282752	0.0207352	0
20190218	0.00509721	-0.000217748	0	0	0	0	0	0.00280899	0.0355805	0
20190220/1	0.00506709	-0.000218694	0.00389922	0	0	0	0	0.00179964	0.059988	0
20190220/2	0.00503698	-0.000219641	0.00571429	0	0	0	0.005	0.00214286	0.0335714	0.000714286
20190221	0.00500687	-0.000220587	0	0	0	0	0	0.00269058	0.0304933	0
20190223	0.00497675	-0.000221533	0.00726744	0	0	0	0.00218023	0.00290698	0.0545058	0.000726744
20190224	0.00494664	-0.000222479	0	0	0	0	0	0.00253165	0.0481013	0
20190225	0.00491652	-0.000223425	0	0	0	0	0.0103872	0	0.068933	0
20190226	0.00488641	-0.000224372	0	0	0	0	0	0.000926784	0.0463392	0
20190227	0.00485629	-0.000225318	0	0	0	0	0	0.00249066	0.0249066	0
20190228/1	0.00482618	-0.000226264	0.00614251	0	0	0	0	0.0012285	0.0282555	0
20190228/2	0.00479607	-0.00022721	0	0	0	0	0	0.00312989	0.0234742	0
20190228/3	0.00476595	-0.000228157	0.00305437	0	0	0	0.00183262	0.00122175	0.0366524	0.000610874
20190302/1	0.00473584	-0.000229103	0	0	0	0	0	0.00252845	0.0214918	0.000632111
20190303	0.00470572	-0.000230049	0	0	0.00167336	0.000334672	0	0.00301205	0.0311245	0
20190304	0.00467561	-0.000230995	0	0	0	0	0	0.00164204	0.0287356	0
20190305	0.00464549	-0.000231942	0	0	0	0	0	0.00360577	0.0300481	0
20190306	0.00461538	-0.000232888	0	0	0	0	0	0.00388802	0.0186625	0
20190307/2	0.00458527	-0.000233834	0	0	0	0.00104275	0	0.00104275	0.0208551	0
20190309	0.00455515	-0.00023478	0.00192493	0	0	0	0.000962464	0.00288739	0.0211742	0
20190310/1	0.00452504	-0.000235727	0	0	0	0	0.0115115	0.001001	0.144144	0.000500501
20190310/2	0.00449492	-0.000236673	0	0	0	0	0.00470588	0	0.123137	0
20190311/1	0.00446481	-0.000237619	0	0	0	0	0.00385675	0.00110193	0.0528926	0
20190311/2	0.00443469	-0.000238565	0	0	0	0	0	0.00179856	0.0245803	0
20190314	0.00440458	-0.000239511	0.000447628	0	0	0	0.00447628	0.00313339	0.0376007	0
20190315/1	0.00437447	-0.000240458	0.000452489	0	0	0	0.0104072	0.00135747	0.119457	0
20190315/2	0.00434435	-0.000241404	0	0	0	0	0	0.00169205	0.0423012	0
20190316	0.00431424	-0.00024235	0.00459418	0	0	0	0.000510465	0.00153139	0.0326697	0.000510465
20190317	0.00428412	-0.000243296	0.000743494	0.000743494	0.00520446	0	0.00297398	0.00297398	0.0297398	0.00148699
20190318/1	0.00425401	-0.000244243	0	0	0	0	0	0.00280112	0.0168067	0
20190318/2	0.00422389	-0.000245189	0	0	0	0	0	0.0043573	0.0217865	0
20190319	0.00419378	-0.000246135	0.00343879	0	0	0	0	0.00275103	0.0309491	0.00137552
20190320/1	0.00416367	-0.000247081	0	0	0	0	0	0	0.143158	0
20190320/2	0.00413355	-0.000248028	0.00705219	0.000470146	0.000470146	0	0.000940291	0.00376117	0.169723	0
20190321	0.00410344	-0.000248974	0	0	0	0	0	0.00362319	0.0416667	0
20190322	0.00407332	-0.00024992	0	0	0	0	0	0.00334448	0.0167224	0
20190323	0.00404321	-0.000250866	0	0	0	0	0	0.00363636	0.0145455	0
20190325	0.00401309	-0.000251813	0.00381316	0	0	0	0.00667302	0.00190658	0.0552908	0.000953289
20190327	0.00398298	-0.000252759	0	0	0	0	0	0.00363372	0.0377907	0
20190328	0.00395287	-0.000253705	0.00458856	0	0.000305904	0	0.00244723	0.00275314	0.028755	0
20190329	0.00392275	-0.000254651	0.00364583	0	0	0.000520833	0.00104167	0.0015625	0.0494792	0
20190330	0.00389264	-0.000255597	0	0	0	0	0	0.00104932	0.0241343	0
20190331	0.00386252	-0.000256544	0	0	0	0	0.00377644	0.00226586	0.0490937	0
20190402	0.00383241	-0.00025749	0.0043956	0	0	0	0	0.000549451	0.0340659	0
20190405	0.00380229	-0.000258436	0.00774246	0	0	0	0.00407498	0.00122249	0.0366748	0.000407498
20190406	0.00377218	-0.000259382	0	0.000772798	0	0	0.0015456	0.0015456	0.0641422	0
20190407	0.00374207	-0.000260329	0.00648776	0	0	0	0.00707756	0.00265408	0.0530817	0
20190408	0.00371195	-0.000261275	0	0	0	0	0.000692521	0.00207756	0.0325485	0
20190409	0.00368184	-0.000262221	0	0	0	0	0	0.00161812	0.0420712	0
20190410	0.00365172	-0.000263167	0.00536553	0	0	0	0.00335345	0.000670691	0.0301811	0
20190411	0.00362161	-0.000264114	0	0	0	0	0	0.00303644	0.0313765	0.00101215
20190412/2	0.0035915	-0.00026506	0	0	0	0	0	0.00110011	0.0308031	0
20190414	0.00356138	-0.000266006	0.00447928	0	0	0	0	0	0.0257559	0
20190415	0.00353127	-0.000266952	0	0	0	0	0.00358166	0.00143266	0.0408309	0
20190416	0.00350115	-0.000267898	0	0	0	0	0.00271003	0.000677507	0.046748	0
20190417	0.00347104	-0.000268845	0.00198807	0	0	0	0.00795229	0.00198807	0.0805169	0
20190418	0.00344092	-0.000269791	0	0	0	0	0	0.001443	0.020202	0
20190419	0.00341081	-0.000270737	0	0	0	0	0.0118421	0	0.0407895	0
20190420	0.0033807	-0.000271683	0	0	0	0	0	0.0036036	0.00630631	0
20190421/1	0.00335058	-0.00027263	0.0101846	0	0	0	0	0.000636537	0.0197327	0
20190422/1	0.00332047	-0.000273576	0	0	0	0	0	0.00566572	0.029745	0
20190422/2	0.00329035	-0.000274522	0	0	0	0	0	0.00245098	0.0147059	0
20190423/1	0.00326024	-0.000275468	0.00169924	0	0	0	0.00424809	0.000849618	0.0518267	0
20190423/2	0.00323012	-0.000276415	0	0	0	0	0	0	0.043038	0
20190423/3	0.00320001	-0.000277361	0	0	0	0	0.0029703	0.0019802	0.0534653	0
20190425	0.0031699	-0.000278307	0	0	0	0	0	0	0.0214286	0.00178571
20190426	0.00313978	-0.000279253	0.00309119	0	0	0	0.00231839	0	0.0703246	0
20190427	0.00310967	-0.0002802	0	0	0	0	0	0.00125786	0.0389937	0
20190429/1	0.00307955	-0.000281146	0.000175747	0	0	0	0.00527241	0.00386643	0.1471	0
20190429/2	0.00304944	-0.000282092	0.00106952	0	0	0	0.00160428	0.00374332	0.0283422	0
20190430	0.00301932	-0.000283038	0	0	0	0	0	0.00220751	0.0342163	0
20190502	0.00298921	-0.000283984	0.00305064	0	0	0	0	0.00183038	0.023795	0.000610128
20190504	0.0029591	-0.000284931	0	0	0	0	0.00234009	0.00156006	0.0226209	0
20190505	0.00292898	-0.000285877	0	0	0	0	0	0.00130378	0.029987	0
20190507/1	0.00289887	-0.000286823	0	0	0	0	0.0162722	0	0.035503	0.00295858
20190507/2	0.00286875	-0.000287769	0	0	0	0	0	0.00250836	0.0301003	0
20190508	0.00283864	-0.000288716	0	0	0	0	0	0.00167224	0.0334448	0
20190510	0.00280852	-0.000289662	0	0	0	0	0	0	0.0064	0
20190511	0.00277841	-0.000290608	0	0	0.000882613	0	0.000882613	0.00264784	0.0317741	0
20190512	0.0027483	-0.000291554	0.000542888	0	0	0	0.00325733	0.00108578	0.0526602	0
20190513	0.00271818	-0.000292501	0	0	0	0	0.00794351	0	0.0714916	0
20190514	0.00268807	-0.000293447	0.00470588	0	0	0	0	0	0.0141176	0
20190515	0.00265795	-0.000294393	0	0	0	0	0	0.00160901	0.0353982	0
20190516	0.00262784	-0.000295339	0.0109649	0.0131579	0	0	0.00730994	0.00146199	0.0928363	0
20190517	0.00259772	-0.000296286	0.000847458	0	0	0	0.00677966	0.000847458	0.0355932	0
20190518	0.00256761	-0.000297232	0	0	0	0	0	0.00262927	0.0333041	0
20190519	0.0025375	-0.000298178	0.00595745	0	0.000851064	0	0.000851064	0.0012766	0.0259574	0
20190520	0.00250738	-0.000299124	0	0	0	0	0	0.0013587	0.0149457	0
20190521	0.00247727	-0.00030007	0.00075188	0	0.00075188	0	0	0.00300752	0.0263158	0
20190522	0.00244715	-0.000301017	0.00176263	0	0.000587544	0	0.0141011	0.000587544	0.121034	0
20190523	0.00241704	-0.000301963	0.0174242	0.00151515	0	0	0	0.00151515	0.0272727	0
20190524	0.00238692	-0.000302909	0.000693481	0	0	0	0	0.00277393	0.0409154	0
20190525	0.00235681	-0.000303855	0.00468227	0	0	0	0.00468227	0.000668896	0.0287625	0.00133779
20190526	0.0023267	-0.000304802	0	0	0	0	0	0.000572738	0.069874	0
20190527	0.00229658	-0.000305748	0.000843882	0	0	0	0.00168776	0.00253165	0.0362869	0
20190528/1	0.00226647	-0.000306694	0	0	0	0	0.00157109	0.000785546	0.0392773	0.000785546
20190528/2	0.00223635	-0.00030764	0	0	0	0	0	0.00322061	0.170692	0
20190530	0.00220624	-0.000308587	0	0.00082713	0	0	0.00661704	0.00165426	0.0521092	0
20190531/1	0.00217612	-0.000309533	0.00128041	0	0	0	0	0.00128041	0.0268886	0
20190531/2	0.00214601	-0.000310479	0.0025227	0	0	0	0.0297679	0.0025227	0.080222	0
20190602	0.0021159	-0.000311425	0	0	0	0	0.0123511	0.000882223	0.0688134	0
20190604/1	0.00208578	-0.000312372	0	0	0	0	0	0.000773994	0.0441176	0
20190604/2	0.00205567	-0.000313318	0.00709891	0	0	0.000473261	0	0.000946522	0.0231898	0
20190605	0.00202555	-0.000314264	0.00645161	0	0	0	0	0.00129032	0.0193548	0
20190608	0.00199544	-0.00031521	0	0	0.00035524	0	0.00142096	0.00248668	0.0241563	0
20190609	0.00196532	-0.000316156	0	0	0	0	0	0.000852515	0.0187553	0
20190611	0.00193521	-0.000317103	0	0	0.000505051	0	0	0.0040404	0.0227273	0
20190612	0.0019051	-0.000318049	0	0	0	0	0	0	0.0198511	0
20190613	0.00187498	-0.000318995	0.0040404	0	0.000505051	0	0	0.0020202	0.0277778	0
20190614	0.00184487	-0.000319941	0.00713012	0.000254647	0.000509295	0	0.00101859	0.00254647	0.0488923	0.000254647
20190615	0.00181475	-0.000320888	0	0	0	0	0	0.00178412	0.0579839	0
20190616	0.00178464	-0.000321834	0.0121693	0.000529101	0	0	0.0015873	0.000529101	0.0365079	0
20190617	0.00175452	-0.00032278	0.00206079	0.000515198	0	0	0.00257599	0.00206079	0.0582174	0.000515198
20190618	0.00172441	-0.000323726	0	0	0	0	0	0.00153139	0.0137825	0
20190619	0.0016943	-0.000324673	0.0107401	0	0.000466962	0.000233481	0.000933925	0.00350222	0.0487976	0
20190620	0.00166418	-0.000325619	0.00570342	0	0	0	0.00190114	0	0.0285171	0
20190621	0.00163407	-0.000326565	0	0	0	0	0.00248139	0	0.0297767	0
20190622	0.00160395	-0.000327511	0	0.00101215	0	0	0	0	0.041498	0
20190623	0.00157384	-0.000328457	0.0119492	0	0	0	0	0	0.0179238	0
20190624	0.00154372	-0.000329404	0.000926784	0.000926784	0	0	0	0	0.0185357	0
20190625	0.00151361	-0.00033035	0.00344234	0	0	0	0	0.00516351	0.0172117	0
20190626	0.0014835	-0.000331296	0	0	0	0	0	0.00210305	0.00946372	0
20190627	0.00145338	-0.000332242	0	0	0	0	0	0	0.0202312	0
20190628	0.00142327	-0.000333189	0.0145521	0	0.000454752	0	0.00227376	0.00136426	0.051387	0
20190629	0.00139315	-0.000334135	0	0	0	0	0	0	0.0102828	0.00128535
20190630	0.00136304	-0.000335081	0	0	0	0	0	0	0.00651466	0
20190703	0.00133292	-0.000336027	0.0124833	0	0	0	0.00222916	0.00267499	0.0414623	0
20190704	0.00130281	-0.000336974	0.000386548	0	0.00231929	0.000773096	0.00309239	0.00309239	0.0475454	0
20190706	0.0012727	-0.00033792	0	0	0	0	0	0.000776398	0.048913	0
20190708	0.00124258	-0.000338866	0	0	0	0.00288184	0.00576369	0.000720461	0.0583573	0
20190711	0.00121247	-0.000339812	0.00636436	0	0	0	0	0.00159109	0.0234686	0
20190712	0.00118235	-0.000340759	0	0.000733138	0	0	0.00439883	0.00146628	0.0388563	0
20190713	0.00115224	-0.000341705	0.00261097	0	0	0	0.00261097	0	0.0391645	0
20190716	0.00112212	-0.000342651	0.00192678	0	0	0	0	0.00192678	0.017341	0
20190718	0.00109201	-0.000343597	0	0	0.00194175	0	0.00453074	0.0012945	0.036246	0
20190722	0.0010619	-0.000344543	0	0	0	0	0.00866635	0.00144439	0.163698	0.00144439
20190724	0.00103178	-0.00034549	0.000632111	0.000632111	0.00126422	0.000632111	0.00126422	0.000632111	0.0366625	0
20190725	0.00100167	-0.000346436	0.0165975	0	0	0	0	0	0.0138313	0
20190726	0.000971553	-0.000347382	0	0	0	0	0.00326264	0	0.0424144	0
20190730	0.000941439	-0.000348328	0	0	0	0	0	0.000995025	0.0179104	0
20190804	0.000911325	-0.000349275	0	0	0	0	0	0.00193299	0.0128866	0.00064433
20190807	0.000881211	-0.000350221	0.003899	0	0	0	0.010026	0.00148533	0.0527293	0.000371333
20190808	0.000851096	-0.000351167	0	0	0.00144875	0.000362188	0.0112278	0.00144875	0.0688156	0
20190813	0.000820982	-0.000352113	0	0.00497512	0	0	0.0119403	0.000995025	0.0457711	0
20190815	0.000790868	-0.00035306	0	0.00218531	0	0	0.00524476	0.00218531	0.0437063	0
20190816	0.000760753	-0.000354006	0	0	0	0	0	0.00133779	0.0521739	0.000668896
20190817	0.000730639	-0.000354952	0	0	0	0	0.00960512	0	0.11206	0
20190818	0.000700525	-0.000355898	0	0	0	0	0	0.000789889	0.014218	0
20190819	0.000670411	-0.000356845	0.000500501	0	0	0	0	0.0015015	0.0295295	0
20190821	0.000640296	-0.000357791	0.000656168	0.000656168	0	0	0	0.0019685	0.0190289	0
20190824	0.000610182	-0.000358737	0.00241255	0	0	0	0.00482509	0.00361882	0.00603136	0
20190825/2	0.000580068	-0.000359683	0	0	0	0	0	0.000884173	0.0132626	0
20190826	0.000549954	-0.000360629	0.00298607	0	0	0	0.00132714	0.00132714	0.108494	0.000331785
20190827	0.000519839	-0.000361576	0	0	0	0	0	0.00155521	0.0233281	0
20190828	0.000489725	-0.000362522	0.00453721	0	0	0	0	0.00181488	0.0154265	0.000907441
20190830	0.000459611	-0.000363468	0	0	0	0	0	0	0.0130293	0
20190902	0.000429496	-0.000364414	0	0	0	0	0.00779727	0.00129955	0.0246914	0
20190909	0.000399382	-0.000365361	0	0	0	0	0	0.00195312	0.0166016	0
20190913	0.000369268	-0.000366307	0	0	0	0	0	0.0013245	0.0364238	0
20190915	0.000339154	-0.000367253	0	0.00078125	0	0	0.00078125	0.00078125	0.0296875	0.00078125
20190916	0.000309039	-0.000368199	0.0087995	0	0	0	0.00628536	0	0.035198	0
20190920	0.000278925	-0.000369146	0.00631313	0	0	0	0.00126263	0	0.0271465	0
20190921	0.000248811	-0.000370092	0	0	0	0	0.00312919	0.000447027	0.0782298	0
20190922/1	0.000218697	-0.000371038	0.00194647	0.00583942	0	0	0.00194647	0.000486618	0.0326034	0.000486618
20190922/2	0.000188582	-0.000371984	0	0	0	0	0	0.000906618	0.019039	0
20190923/2	0.000158468	-0.000372931	0.00646445	0	0	0	0.0014918	0.00248633	0.0213824	0
20190924	0.000128354	-0.000373877	0	0	0	0	0	0.00127226	0.00890585	0
20190925	9.82394e-05	-0.000374823	0.0049975	0	0	0	0	0.001999	0.051974	0
20190926	6.81252e-05	-0.000375769	0.00455373	0	0	0	0	0.000910747	0.0373406	0
20190927	3.80109e-05	-0.000376715	0	0	0	0	0.00162075	0	0.0162075	0
20190928/1	7.89662e-06	-0.000377662	0	0	0	0	0	0	0.0239521	0
20190928/2	-2.22176e-05	-0.000378608	0.009299	0	0	0	0	0.00143062	0.0264664	0
20190929	-5.23319e-05	-0.000379554	0.005	0	0	0	0	0.000714286	0.0507143	0
20191001/2	-8.24462e-05	-0.0003805	0.000656168	0	0	0	0	0.00328084	0.0190289	0.000656168
20191002	-0.00011256	-0.000381447	0.00177148	0	0	0	0.00177148	0	0.104517	0
20191003	-0.000142675	-0.000382393	0	0	0	0	0	0.00150602	0.00903614	0
20191004	-0.000172789	-0.000383339	0	0	0	0	0	0.00213675	0.0669516	0
20191005	-0.000202903	-0.000384285	0.00746269	0.00135685	0	0	0	0.000678426	0.0108548	0
20191006	-0.000233018	-0.000385232	0.00379747	0	0	0	0.00253165	0.00126582	0.0721519	0
20191008	-0.000263132	-0.000386178	0.00935204	0	0	0	0	0.00133601	0.0267201	0
20191009	-0.000293246	-0.000387124	0	0	0	0	0	0.00133245	0.08994	0
20191010	-0.00032336	-0.00038807	0	0	0	0	0.0022338	0	0.0461653	0
20191011	-0.000353475	-0.000389016	0	0	0	0	0	0	0.0101744	0
20191012	-0.000383589	-0.000389963	0.00554631	0	0	0	0.000554631	0	0.110926	0
20191013	-0.000413703	-0.000390909	0.00208333	0	0	0	0.00364583	0.000520833	0.0322917	0
20191015	-0.000443817	-0.000391855	0.00871348	0	0.000512558	0	0	0.00153767	0.0179395	0
20191016	-0.000473932	-0.000392801	0.000784621	0.000392311	0	0	0.00117693	0.000784621	0.0451157	0.000392311
20191017	-0.000504046	-0.000393748	0	0	0	0	0	0.00141844	0.0106383	0
20191018	-0.00053416	-0.000394694	0	0	0	0	0.00779423	0.00116913	0.0670304	0
20191019	-0.000564275	-0.00039564	0	0	0	0	0	0.00173611	0.0217014	0
20191020	-0.000594389	-0.000396586	0	0	0	0	0	0.00133422	0.0126751	0
20191021	-0.000624503	-0.000397533	0.00366804	0.000458505	0	0	0	0.00137552	0.0178817	0.000458505
20191022	-0.000654617	-0.000398479	0	0	0	0	0.000571102	0.000571102	0.0525414	0
20191023	-0.000684732	-0.000399425	0.00504356	0	0.000458505	0	0.00412655	0	0.0508941	0
20191024	-0.000714846	-0.000400371	0	0	0	0	0.001287	0.000643501	0.020592	0.000643501
20191025	-0.00074496	-0.000401318	0.00199147	0.000284495	0	0	0.00284495	0.00056899	0.237838	0.000284495
20191026	-0.000775074	-0.000402264	0.00744681	0	0	0	0.00159574	0.000531915	0.0409574	0
20191027	-0.000805189	-0.00040321	0.0010627	0	0	0	0	0.00159405	0.0244421	0
20191028	-0.000835303	-0.000404156	0.000336022	0	0	0	0	0.00100806	0.0742608	0.000336022
20191029	-0.000865417	-0.000405102	0.00789474	0	0.00105263	0	0.00105263	0.000526316	0.0263158	0
20191030	-0.000895532	-0.000406049	0.0035035	0	0	0	0.00700701	0	0.0610611	0
20191031	-0.000925646	-0.000406995	0.00756811	0	0	0	0.00403633	0.000504541	0.0262361	0
20191102	-0.00095576	-0.000407941	0.0109649	0.000438596	0	0	0.000877193	0.00175439	0.0438596	0.000219298
20191103/2	-0.000985874	-0.000408887	0	0	0	0	0.000781861	0	0.0164191	0
20191104	-0.00101599	-0.000409834	0.000614251	0	0	0	0.000614251	0.0012285	0.0823096	0
20191105	-0.0010461	-0.00041078	0.0123523	0	0	0	0	0.00107411	0.0392052	0
20191106	-0.00107622	-0.000411726	0	0	0	0	0.00698487	0.000388048	0.116414	0
20191107	-0.00110633	-0.000412672	0	0	0	0	0	0	0.0148048	0
20191108	-0.00113645	-0.000413619	0.00769231	0	0	0	0.00271493	0.00226244	0.0144796	0
20191109	-0.00116656	-0.000414565	0	0	0	0	0	0.00235018	0.0223267	0
20191111	-0.00119667	-0.000415511	0.00177936	0	0	0	0.00711744	0	0.044484	0
20191112	-0.00122679	-0.000416457	0.0180653	0.000582751	0	0	0	0.002331	0.039627	0
20191113	-0.0012569	-0.000417404	0.000491884	0	0	0	0.00688637	0.00147565	0.0644368	0
20191114	-0.00128702	-0.00041835	0.00804954	0	0	0	0.00247678	0.000619195	0.0297214	0.000619195
20191115	-0.00131713	-0.000419296	0.00856653	0.000571102	0	0	0.000571102	0.00228441	0.0319817	0
20191116	-0.00134725	-0.000420242	0	0	0	0	0	0	0.0242326	0
20191117	-0.00137736	-0.000421188	0.0134983	0.00449944	0	0	0.00224972	0	0.0393701	0
20191118	-0.00140747	-0.000422135	0	0	0	0	0	0	0.00743494	0
20191119	-0.00143759	-0.000423081	0.00110011	0	0	0	0	0	0.070407	0
20191120	-0.0014677	-0.000424027	0.000455373	0	0	0	0.00182149	0	0.109745	0
20191121/2	-0.00149782	-0.000424973	0	0	0	0	0.0027933	0	0.0111732	0
20191122	-0.00152793	-0.00042592	0	0	0	0	0	0	0.0357454	0
20191123	-0.00155805	-0.000426866	0.0121673	0	0	0	0.00380228	0.000380228	0.0657795	0
20191124	-0.00158816	-0.000427812	0	0	0	0	0	0	0.00998752	0
20191125	-0.00161827	-0.000428758	0.00305543	0	0	0	0.000436491	0.00130947	0.0323003	0
20191126	-0.00164839	-0.000429705	0.00041425	0	0.0008285	0	0.008285	0.00124275	0.092792	0
20191127	-0.0016785	-0.000430651	0.00689655	0	0	0	0	0.00206897	0.0117241	0
20191129	-0.00170862	-0.000431597	0	0	0	0	0.000823723	0.00164745	0.0214168	0
20191130	-0.00173873	-0.000432543	0.00285551	0	0	0	0	0.000571102	0.153055	0
20191201	-0.00176885	-0.00043349	0	0	0	0	0.00354191	0	0.00708383	0
20191202	-0.00179896	-0.000434436	0	0	0	0	0.00372613	0.000465766	0.112715	0
20191203	-0.00182907	-0.000435382	0	0	0	0	0.00161812	0	0.038835	0
20191204	-0.00185919	-0.000436328	0	0	0	0	0	0	0.0338849	0
20191205	-0.0018893	-0.000437274	0.00283286	0	0.0092068	0.000708215	0.0106232	0.000708215	0.0963173	0
20191206	-0.00191942	-0.000438221	0.00156863	0	0	0	0	0.00156863	0.00235294	0
20191207	-0.00194953	-0.000439167	0	0	0.00092081	0	0.0119705	0	0.03407	0
20191211	-0.00197965	-0.000440113	0	0	0	0	0	0.000982318	0.0589391	0.000982318
20191212	-0.00200976	-0.000441059	0.0122087	0	0	0	0	0.00221976	0.00776915	0
20191213	-0.00203987	-0.000442006	0	0	0	0	0	0.000849618	0.00849618	0.000849618
20191215	-0.00206999	-0.000442952	0.0112024	0	0	0	0	0.000746826	0.228155	0
20191216	-0.0021001	-0.000443898	0.00281955	0	0	0	0.00093985	0	0.0263158	0.00093985
20191218	-0.00213022	-0.000444844	0	0	0	0	0	0.000904977	0.00542986	0
20191220	-0.00216033	-0.000445791	0.0019305	0	0	0	0	0.002574	0.0772201	0.000643501
20191221	-0.00219045	-0.000446737	0.00175747	0.013181	0.00175747	0	0.0026362	0	0.0219684	0
20191222/1	-0.00222056	-0.000447683	0	0	0	0	0	0.00094697	0.0113636	0
20191222/2	-0.00225067	-0.000448629	0	0	0	0	0	0.00100402	0.0060241	0
20191223	-0.00228079	-0.000449575	0.00141844	0.0179669	0	0	0.00283688	0	0.0619385	0
20191224	-0.0023109	-0.000450522	0	0	0	0	0	0.000765111	0.0175976	0
20191226	-0.00234102	-0.000451468	0.00204499	0.000511247	0	0	0	0.000511247	0.0209611	0
20191227/1	-0.00237113	-0.000452414	0.00124922	0	0	0	0.00249844	0.00062461	0.0381012	0.00062461
20191227/2	-0.00240125	-0.00045336	0	0	0	0	0	0.000798085	0.00478851	0
20191228	-0.00243136	-0.000454307	0.00138122	0	0	0	0.0131215	0	0.0593923	0
20191231	-0.00246147	-0.000455253	0.00655308	0	0	0	0	0.000655308	0.00982962	0
20200101	-0.00249159	-0.000456199	0	0	0	0	0.00774921	0.00105671	0.108841	0.000352237
20200102	-0.0025217	-0.000457145	0.00309215	0	0	0	0	0.000618429	0.0228819	0
20200105	-0.00255182	-0.000458092	0.0137372	0	0	0	0.00105671	0.00176118	0.0500176	0
20200106	-0.00258193	-0.000459038	0.00115741	0.00231481	0.00115741	0	0.00173611	0.00115741	0.0416667	0
20200107	-0.00261205	-0.000459984	0	0	0	0	0	0.00255319	0.0221277	0
20200108	-0.00264216	-0.00046093	0.0155833	0.000445236	0	0	0	0.000890472	0.0253785	0
20200109	-0.00267227	-0.000461877	0.00116686	0	0.000583431	0	0	0.000583431	0.0116686	0
20200112	-0.00270239	-0.000462823	0.00552995	0	0	0	0.000460829	0.000460829	0.0617512	0
20200113	-0.0027325	-0.000463769	0	0	0	0	0	0.000664452	0.00996678	0
20200114	-0.00276262	-0.000464715	0.00444006	0.00049334	0	0	0.0024667	0.00098668	0.026147	0
20200115	-0.00279273	-0.000465661	0.00222717	0	0	0	0.000556793	0.00111359	0.0395323	0
20200117	-0.00282284	-0.000466608	0	0	0	0	0	0.000873362	0.00611354	0
20200118	-0.00285296	-0.000467554	0	0	0	0	0.00443599	0.000633714	0.0278834	0
20200119	-0.00288307	-0.0004685	0	0	0	0	0	0.00130124	0.0162655	0
20200121	-0.00291319	-0.000469446	0.00114548	0	0.00076365	0.000190913	0.0135548	0.000572738	0.170294	0.000190913
20200124	-0.0029433	-0.000470393	0.00148148	0	0	0	0	0.00148148	0.0162963	0
20200125	-0.00297342	-0.000471339	0.00145631	0	0	0	0.00582524	0.000970874	0.0247573	0
20200126	-0.00300353	-0.000472285	0.0044843	0	0	0	0.000597907	0.000597907	0.184454	0
20200129	-0.00303364	-0.000473231	0.0139653	0	0	0	0.000423191	0.00126957	0.0761744	0
20200130	-0.00306376	-0.000474178	0	0	0	0	0	0.00150207	0.0236575	0
20200207	-0.00309387	-0.000475124	0.0188863	0.000194704	0	0	0.00194704	0.00097352	0.0924844	0
20200208	-0.00312399	-0.00047607	0.0104895	0.000582751	0	0	0	0.000582751	0.013986	0
20200217	-0.0031541	-0.000477016	0	0	0	0	0	0.00108284	0.0216567	0.000541419
20200218	-0.00318422	-0.000477963	0.0100929	0	0.000403714	0	0.00645943	0.000807428	0.0359306	0
20200220	-0.00321433	-0.000478909	0	0.000702247	0	0	0.00140449	0	0.0224719	0
20200221	-0.00324444	-0.000479855	0.0137372	0	0.000352237	0	0.00211342	0.000704473	0.0440296	0
20200226	-0.00327456	-0.000480801	0.00056338	0	0	0	0	0.00056338	0.0501408	0
20200228	-0.00330467	-0.000481747	0.00883838	0	0.000420875	0	0	0.000841751	0.0580808	0
20200301	-0.00333479	-0.000482694	0	0	0	0	0	0.000821018	0.0197044	0.000821018
20200303	-0.0033649	-0.00048364	0	0	0	0	0	0	0.0290135	0
20200304	-0.00339502	-0.000484586	0	0	0	0	0	0.00121951	0.00731707	0
20200305	-0.00342513	-0.000485532	0	0.00333556	0	0	0.00200133	0.000667111	0.0507005	0
20200307/2	-0.00345524	-0.000486479	0	0	0	0	0	0.00121212	0.0145455	0
20200308	-0.00348536	-0.000487425	0.00396825	0	0	0	0	0	0.0111111	0
20200310	-0.00351547	-0.000488371	0	0	0	0	0	0	0.0132743	0
20200311/1	-0.00354559	-0.000489317	0	0	0	0	0.0162272	0	0.0694726	0.000507099
20200311/2	-0.0035757	-0.000490264	0	0	0	0	0.0030888	0.000772201	0.0517375	0
20200313	-0.00360582	-0.00049121	0	0	0	0	0	0.00100705	0.0161128	0
20200314	-0.00363593	-0.000492156	0	0	0	0	0.000814996	0	0.0472698	0
20200315	-0.00366604	-0.000493102	0.0027027	0	0.000900901	0	0.00720721	0.000900901	0.0315315	0
20200316	-0.00369616	-0.000494049	0.000997009	0	0	0	0	0.00398804	0.0249252	0
20200317/1	-0.00372627	-0.000494995	0	0.000167112	0	0.000501337	0.00284091	0.00350936	0.12617	0.000167112
20200317/2	-0.00375639	-0.000495941	0	0	0	0.00239521	0	0	0.0215569	0
20200318	-0.0037865	-0.000496887	0	0	0	0	0.00335852	0	0.0377834	0
20200320	-0.00381662	-0.000497833	0	0	0	0	0	0.00257069	0.00771208	0
20200321	-0.00384673	-0.00049878	0.00393701	0.0167323	0	0	0.0019685	0.00295276	0.0610236	0
20200322	-0.00387684	-0.000499726	0	0.000304044	0	0	0.00425661	0.00121618	0.166616	0
20200323	-0.00390696	-0.000500672	0	0	0	0	0.000912409	0	0.00821168	0
20200324	-0.00393707	-0.000501618	0	0	0	0	0	0.00237248	0.0379597	0
20200325	-0.00396719	-0.000502565	0	0	0	0	0	0	0.00906736	0
20200328	-0.0039973	-0.000503511	0	0	0	0	0.00492409	0.00246204	0.0599097	0
20200329	-0.00402742	-0.000504457	0.0130208	0.00260417	0	0	0.00208333	0.000520833	0.0755208	0
20200330/2	-0.00405753	-0.000505403	0	0	0	0	0	0.00206398	0.0196078	0
20200331	-0.00408764	-0.00050635	0.0134719	0.000384911	0	0	0.00115473	0.00269438	0.0446497	0
20200401/1	-0.00411776	-0.000507296	0	0	0	0	0	0	0.0104287	0
20200401/2	-0.00414787	-0.000508242	0	0	0	0	0	0.00386598	0.0128866	0
20200403	-0.00417799	-0.000509188	0	0	0	0	0	0.00207684	0.0218069	0
20200404	-0.0042081	-0.000510134	0	0	0	0	0.00128041	0	0.0204866	0.00128041
20200406/2	0.00718563	0.00598802	0	0	0	0	0	0	0.0143713	0
20200406/3	0.0107692	0.0138462	0	0.00615385	0	0	0	0	0.0153846	0
20200407	0.00875912	0.00729927	0	0	0	0	0	0	0.0145985	0
20200408/2	0.0210863	0.0242812	0.00766773	0	0.00255591	0	0	0.00319489	0.0236422	0
20200409	0.0179211	0.0179211	0.00358423	0	0.00119474	0	0	0.00119474	0.0107527	0
20200410	0.0228758	0.0228758	0	0	0	0	0	0.00108932	0.0261438	0
20200412	0.0144173	0.0260312	0.00160192	0	0.000400481	0	0.00120144	0.00280336	0.0568682	0
20200413/2	0.00921409	0.00813008	0.00271003	0	0	0	0.00108401	0	0.128997	0.000542005
20200414/2	0.011274	0	0	0	0	0	0	0.0011274	0.0259301	0
20200415/1	0.0043573	0.00217865	0	0	0	0	0	0	0.0043573	0.00217865
20200415/2	0.0143422	0	0.00593472	0	0.00049456	0	0.00148368	0.00197824	0.0440158	0.00098912
20200416	0.0240586	0.00209205	0.00732218	0	0	0	0	0	0.0188285	0
20200417/1	0.00674157	0	0.00404494	0	0.00134831	0.000898876	0.00674157	0.00134831	0.133483	0.000449438
20200417/2	0.00720576	0.00880705	0.00240192	0.00880705	0.00240192	0	0.00640512	0	0.0680544	0.000800641
20200418	0.00777874	0	0	0	0	0	0.00605013	0.000864304	0.0216076	0
20200419	0.00403226	0.00100806	0	0	0	0	0.00504032	0	0.0201613	0
20200423/2	0.0113736	0	0.0113736	0	0	0	0.000874891	0.000874891	0.0166229	0
20200426	0.0256616	0.0032077	0	0	0	0	0	0.00160385	0.0128308	0
20200427/1	0.0125418	0.00167224	0	0	0	0	0	0.00083612	0.0083612	0
20200427/2	0.0209713	0.00441501	0	0	0	0	0	0.00220751	0.0121413	0
20200428	0.00588813	0.00294406	0.00196271	0	0.000981354	0	0.00294406	0	0.030422	0
20200501	0.00229885	0	0	0	0	0	0	0.00114943	0.0114943	0
20200502	0.00384123	0	0	0	0	0	0.00256082	0	0.0409731	0
20200503/2	0.00753425	0	0.00205479	0	0	0	0.00136986	0.00205479	0.0260274	0
20200506	0.00974817	0.0016247	0.0016247	0	0	0	0.00649878	0.0016247	0.138911	0
20200507	0.0058309	0	0	0	0	0	0	0	0.0145773	0
20200508	0.0093361	0	0.0176349	0	0	0	0	0.00103734	0.0248963	0
20200510	0.0114823	0.00208768	0	0	0	0	0.00104384	0	0.0208768	0
20200512	0.0180412	0	0	0	0	0	0.000859107	0.00171821	0.0223368	0
20200514	0.00853659	0	0	0	0	0	0	0	0.0231707	0
20200515	0.0139776	0.000399361	0.00878594	0	0.000399361	0	0.00159744	0.00279553	0.0798722	0
20200516	0.0183824	0.00122549	0.00122549	0	0	0	0	0	0.0134804	0
20200519	0.000819672	0	0	0	0	0	0.00983607	0	0.0483607	0
20200521	0.00342309	0	0.000228206	0	0.00114103	0.000228206	0.0100411	0.00114103	0.136011	0.000456413
20200524	0.00851064	0.00106383	0	0	0	0	0	0	0.0180851	0
20200527	0.00699844	0	0.00388802	0	0	0	0	0.00155521	0.0116641	0
20200530	0.00948992	0.00059312	0	0	0	0	0.00118624	0	0.0379597	0
20200531/2	0.0166436	0	0	0	0	0	0.00416089	0.00277393	0.0194175	0
20200601	0.0049719	0	0	0.000432339	0	0.000216169	0.00821444	0.00108085	0.0680934	0.000432339
20200602/1	0.0091359	0	0.00456795	0	0.000761325	0	0.00380662	0.00114199	0.0654739	0
20200602/2	0.00610288	0	0	0	0	0	0.0065388	0.00130776	0.211857	0
20200603	0.00660793	0	0.00188798	0	0	0	0.00786658	0.00094399	0.06073	0
20200604/1	0.00268216	0	0	0	0	0	0.00134108	0.000894055	0.0447027	0
20200604/2	0.00498504	0	0	0	0	0	0	0	0.000997009	0
20200606	0.0128824	0	0.0136876	0	0	0	0.00241546	0.000805153	0.044686	0.000402576
20200608	0.0140377	0.000738825	0.00406354	0	0	0	0.00184706	0.000369413	0.0517178	0
20200609	0.0141151	0	0.00814332	0	0	0	0.00162866	0	0.360478	0
20200611	0.00273224	0	0	0	0.000910747	0	0.00455373	0	0.0491803	0
20200614	0.00555556	0.000793651	0	0	0	0	0	0	0.0103175	0
20200615	0.0093617	0	0.00680851	0	0	0	0	0.000851064	0.0178723	0
20200623	0.00565428	0	0.00161551	0	0	0	0	0	0.0840065	0
20200624	0.00481696	0	0	0	0	0	0	0	0.00481696	0
20200625/1	0.00594662	0.000553174	0	0	0	0	0.00691467	0.00124464	0.186143	0.000138293
20200626	0.00883117	0	0	0.000519481	0	0	0.00207792	0.00103896	0.0592208	0
20200627	0.00734067	0	0.00333667	0	0	0	0.00233567	0.002002	0.026026	0
20200628	0.011378	0.000421408	0.00800674	0	0	0	0	0.00168563	0.0257059	0.000421408
20200701	0.00619718	0.00112676	0	0	0	0	0.00450704	0.00112676	0.0287324	0
20200702	0.00431034	0	0.00383142	0	0	0	0.000957854	0.000957854	0.032567	0
20200703	0.00588393	0	0	0	0.000267451	0	0.00615138	0.000534902	0.125167	0.000267451
20200706	0.00238806	0.000597015	0	0	0	0	0.00119403	0	0.107463	0
20200709	0.0141243	0.00282486	0.00211864	0.000706215	0	0	0	0	0.00918079	0
20200710	0.00848416	0	0.00339367	0	0	0	0	0.00113122	0.00961538	0
20200712	0.00746924	0.0184534	0.000439367	0.00878735	0.000439367	0	0.0013181	0	0.0448155	0.000439367
20200721	0.00764951	0.00139082	0.00556328	0	0	0	0	0	0.0104312	0
20200722	0.00932203	0	0	0	0	0	0	0	0.00677966	0
20200723	0.00891678	0.000330251	0.00198151	0.000330251	0.000330251	0	0.00429326	0.000660502	0.0739762	0.000330251
20200725/1	0.00292242	0.0154091	0.00797024	0.00504782	0.0021254	0.0100956	0.0135494	0.00053135	0.103082	0
20200725/2	0.0137615	0	0	0	0.000573394	0	0.000573394	0	0.0326835	0
20200726	0.00618238	0	0	0	0	0	0	0	0.0108192	0
20200727	0.00475543	0	0	0.000679348	0	0	0	0	0.0326087	0
20200728	0.00339674	0	0	0	0	0	0.0108696	0.000679348	0.00883152	0
20200801	0.00448248	0	0	0	0	0	0.000407498	0.000814996	0.185412	0
20200804	0.0035461	0	0	0	0	0	0	0.000506586	0.0587639	0
20200811	0.0193757	0.00107643	0	0.00107643	0	0	0.00322928	0	0.0688913	0
20200812	0.0105597	0	0	0	0	0	0	0	0.00844773	0
